# Supplementary material for: Cumulative effect of risk and protective factors on unintentional injury for Chinese rural children: a nested case-control study
Source: BMC Public Health. 2021 Sep 23;21:1730. doi: 10.1186/s12889-021-11769-7 (PMC8461983; doi:10.1186/s12889-021-11769-7)
Supplement: Supplementary file 2 — Additional file 2. The datasets of Unintentional injury and their controls, children 6 to 14 years old, Hei Longjiang, China, 2017–2018. [file 12889_2021_11769_MOESM2_ESM.xls]

## Sheet: Sheet1
gender	Age	leftbehi	income	primarycareg	primaryc	Numchild	Agemothe	Edumothe	Healthca	Edufathe	Agefathe	Educareg	PFI*RFI	centralR	centralP	UI	severity	RFI	PFI	Pecieveh	ICB	SDQ	PSAPQ	KAP	HOME	scorepec	scoreICB	scoreSDQ	scorePSA	scoreKAP	scoreHOME
1	11	0	4	4	1	2	39	4	10	5	49	3	-0.41	-0.86	0.48	0	0	0	1	0	0	0	0	1	0	8	7	15	72	155	7
1	14	0	4	4	2	2	56	2	8	5	55	2	0.45	-0.86	-0.52	0	0	0	0	0	0	0	0	0	0	8	5	17	45	126	7
2	9	0	4	4	1	1	39	4	1	5	54	4	-0.41	-0.86	0.48	0	0	0	1	0	0	0	1	0	0	8	5	16	116	141	5
1	13	0	4	4	2	2	53	3	1	5	53	3	-0.59	1.14	-0.52	0	0	2	2	1	1	0	0	0	0	27	28	16	78	111	7
2	13	0	4	4	2	2	51	3	10	5	53	3	0.45	-0.86	-0.52	0	0	0	0	0	0	0	0	0	0	8	0	13	104	140	7
2	10	0	4	4	2	2	42	3	9	5	53	3	0.21	0.14	1.48	0	0	1	2	0	0	1	1	1	0	8	3	23	113	160	7
2	14	0	4	4	2	2	48	2	2	5	52	3	0.45	-0.86	-0.52	0	0	0	0	0	0	0	0	0	0	15	1	16	83	140	5
1	13	0	2	4	2	2	47	2	0	5	52	2	-1.11	2.14	-0.52	0	0	3	0	1	1	1	0	0	0	21	30	24	97	125	4
2	10	0	2	4	2	2	50	2	8	5	51	2	-1.27	-0.86	1.48	0	0	0	2	0	0	0	1	1	0	12	14	12	126	167	7
2	11	0	2	4	2	2	50	2	10	5	51	2	-0.07	0.14	-0.52	0	0	1	0	1	0	0	0	0	0	30	3	19	85	141	6
2	13	0	3	4	2	2	50	3	10	5	50	3	-1.27	-0.86	1.48	0	0	0	2	0	0	0	1	1	0	8	0	12	109	163	7
1	11	0	3	4	2	2	50	4	10	5	50	5	0.45	-0.86	-0.52	0	0	0	0	0	0	0	0	0	0	15	8	17	101	148	7
1	11	0	3	4	2	2	48	3	8	5	50	3	0.45	-0.86	-0.52	0	0	0	1	0	0	0	0	0	0	8	0	11	104	147	7
1	8	0	3	4	2	1	42	2	10	5	50	2	-0.41	-0.86	0.48	0	0	0	1	0	0	0	1	0	0	8	8	20	116	138	7
1	8	0	3	4	2	1	42	2	10	5	50	2	-0.41	-0.86	0.48	0	0	0	1	0	0	0	1	0	0	8	8	20	116	138	7
2	13	0	3	4	2	3	53	2	10	5	49	2	-1.27	-0.86	1.48	0	0	0	2	0	0	0	1	1	0	8	6	16	121	151	7
2	14	0	4	4	2	2	50	3	6	5	49	3	-0.07	0.14	-0.52	0	0	1	1	0	0	1	0	0	0	8	0	23	93	144	6
2	14	0	3	4	2	2	50	3	10	5	49	3	-0.07	0.14	-0.52	0	0	1	0	0	1	0	0	0	0	7	17	15	79	124	7
2	12	0	3	4	2	3	49	3	0	5	49	3	0.45	-0.86	-0.52	0	0	0	0	0	0	0	0	0	0	15	13	21	78	127	7
2	11	0	3	4	3	2	49	3	8	5	49	3	-1.27	-0.86	1.48	0	0	0	2	0	0	0	1	1	0	17	11	19	113	160	7
2	14	0	3	4	2	2	49	2	9	5	49	2	0.45	-0.86	-0.52	0	0	0	0	0	0	0	0	0	0	11	13	18	61	121	7
1	9	0	3	4	2	1	49	3	10	5	49	3	-0.59	1.14	-0.52	0	0	2	0	1	0	1	0	0	0	24	13	22	81	128	4
1	9	0	3	4	2	1	49	3	10	5	49	3	-0.59	1.14	-0.52	0	0	2	0	1	0	1	0	0	0	24	13	22	81	128	4
1	13	0	4	4	2	2	49	3	10	5	49	3	0.07	0.14	0.48	0	0	1	1	1	0	0	1	0	0	22	6	16	106	132	7
2	11	0	3	4	2	2	48	2	10	5	49	3	0.45	-0.86	-0.52	0	0	0	0	0	0	0	0	0	0	16	6	19	47	126	3
2	8	0	3	4	3	2	48	3	10	5	49	2	0.07	0.14	0.48	0	0	1	1	0	0	1	0	1	0	8	1	26	89	163	0
2	8	0	3	4	3	2	48	3	10	5	49	2	0.07	0.14	0.48	0	0	1	1	0	0	1	0	1	0	8	1	26	89	163	0
2	10	0	4	4	2	2	48	3	10	5	49	3	-0.41	-0.86	0.48	0	0	0	1	0	0	0	0	1	0	8	7	13	83	155	7
2	13	0	3	4	2	2	47	3	0	5	49	3	-0.07	0.14	-0.52	0	0	1	0	0	0	1	0	0	0	8	5	25	84	142	6
2	9	0	3	4	2	2	47	2	8	5	49	2	0.45	-0.86	-0.52	0	0	0	0	0	0	0	0	0	0	10	7	13	90	146	7
1	11	0	3	4	2	2	47	3	10	5	49	3	-1.27	-0.86	1.48	0	0	0	2	0	0	0	1	1	0	12	8	21	111	151	7
2	12	0	3	4	2	2	46	3	9	5	49	3	0.45	-0.86	-0.52	0	0	0	0	0	0	0	0	0	0	8	2	11	99	136	7
1	14	0	3	4	2	2	45	2	5	5	49	2	0.45	-0.86	-0.52	0	0	0	0	0	0	0	0	0	0	9	15	17	73	127	7
2	12	0	3	4	2	2	42	3	0	5	49	3	0.45	-0.86	-0.52	0	0	0	1	0	0	0	0	0	0	8	2	16	94	73	7
2	13	0	3	4	2	2	40	2	8	5	49	2	-0.07	0.14	-0.52	0	0	1	0	1	0	0	0	0	0	19	11	11	81	95	7
2	11	0	4	4	2	2	48	3	10	5	48	3	-1.27	-0.86	1.48	0	0	0	2	0	0	0	1	1	0	8	6	16	121	151	7
2	11	0	3	4	2	2	48	3	10	5	48	3	0.45	-0.86	-0.52	0	0	0	0	0	0	0	0	0	0	8	5	14	87	139	6
2	14	0	3	4	2	2	48	3	10	5	48	2	-0.07	0.14	-0.52	0	0	1	0	0	0	1	0	0	0	15	11	23	83	128	7
2	9	0	3	4	2	3	47	2	5	5	48	2	0.45	-0.86	-0.52	0	0	0	0	0	0	0	0	0	0	12	14	20	90	115	2
2	9	0	3	4	2	3	47	2	5	5	48	2	0.45	-0.86	-0.52	0	0	0	1	0	0	0	0	0	0	12	14	20	90	115	2
2	11	0	3	4	2	3	47	2	5	5	48	2	0.45	-0.86	-0.52	0	0	0	0	0	0	0	0	0	0	12	13	17	79	117	2
2	11	0	3	4	2	3	47	2	5	5	48	2	0.45	-0.86	-0.52	0	0	0	1	0	0	0	0	0	0	12	13	17	79	117	2
2	14	0	3	4	2	2	47	3	7	5	48	3	0.07	0.14	0.48	0	0	1	1	0	1	0	1	0	0	13	22	14	105	122	6
1	11	0	3	4	2	4	47	3	9	5	48	4	0.07	0.14	0.48	0	0	1	1	0	1	0	1	0	0	15	61	14	118	130	5
2	13	0	3	4	2	2	47	3	10	5	48	3	0.45	-0.86	-0.52	0	0	0	0	0	0	0	0	0	0	13	8	16	99	141	7
2	13	0	3	4	2	2	46	2	5	5	48	2	-0.07	0.14	-0.52	0	0	1	0	0	0	1	0	0	0	13	4	22	82	120	7
2	13	0	3	4	3	3	46	2	10	5	48	3	0.45	-0.86	-0.52	0	0	0	0	0	0	0	0	0	0	11	9	18	79	118	5
2	13	0	3	4	2	2	44	2	10	5	48	2	-0.59	1.14	-0.52	0	0	2	0	1	1	0	0	0	0	18	22	16	57	109	7
1	8	0	4	4	2	2	44	3	10	5	48	3	0.45	-0.86	-0.52	0	0	0	0	0	0	0	0	0	0	8	7	17	100	150	7
1	10	0	3	4	2	2	43	2	7	5	48	2	-0.07	0.14	-0.52	0	0	1	0	0	1	0	0	0	0	10	31	19	82	127	7
1	10	0	3	4	2	2	40	3	10	5	48	3	0.45	-0.86	-0.52	0	0	0	0	0	0	0	0	0	0	8	0	12	79	133	7
1	10	0	4	4	2	2	40	3	10	5	48	3	0.45	-0.86	-0.52	0	0	0	0	0	0	0	0	0	0	8	0	12	79	133	7
2	14	0	3	4	2	2	49	4	0	5	47	3	-0.07	0.14	-0.52	0	0	1	1	0	0	1	0	0	0	15	16	34	83	128	7
2	10	0	3	4	2	3	49	2	10	5	47	2	-0.07	0.14	-0.52	0	0	1	0	0	0	1	0	0	0	8	0	25	29	94	7
2	10	0	3	4	2	3	49	2	10	5	47	2	-0.07	0.14	-0.52	0	0	1	1	0	0	1	0	0	0	8	0	25	29	94	7
2	13	0	3	4	3	1	48	1	10	5	47	3	0.21	0.14	1.48	0	0	1	2	0	1	0	1	1	0	8	96	12	141	159	7
2	12	0	3	4	2	2	47	3	10	5	47	3	-0.07	0.14	-0.52	0	0	1	0	1	0	0	0	0	0	27	0	6	83	140	7
1	14	0	3	4	3	2	47	3	10	5	47	3	0.45	-0.86	-0.52	0	0	0	0	0	0	0	0	0	0	8	4	10	37	123	7
1	12	0	4	4	2	1	46	3	8	5	47	3	-0.41	-0.86	0.48	0	0	0	1	0	0	0	1	0	0	8	4	15	115	139	7
1	8	0	3	4	2	3	46	2	10	5	47	3	0.45	-0.86	-0.52	0	0	0	0	0	0	0	0	0	0	9	2	9	74	140	7
1	8	0	3	4	2	3	46	2	10	5	47	3	0.45	-0.86	-0.52	0	0	0	0	0	0	0	0	0	0	9	2	9	74	140	7
2	11	0	3	4	2	2	45	3	10	5	47	3	0.45	-0.86	-0.52	0	0	0	0	0	0	0	0	0	0	8	7	16	78	136	5
2	13	0	3	4	2	2	45	3	10	5	47	3	0.45	-0.86	-0.52	0	0	0	0	0	0	0	0	0	0	8	2	14	85	143	7
2	14	0	4	4	2	2	45	3	10	5	47	3	-0.41	-0.86	0.48	0	0	0	1	0	0	0	0	1	0	16	9	19	96	153	7
2	14	0	3	4	2	2	45	4	10	5	47	4	-1.27	-0.86	1.48	0	0	0	2	0	0	0	1	1	0	8	13	13	122	158	7
1	8	0	3	4	2	1	44	2	10	5	47	2	-0.41	-0.86	0.48	0	0	0	1	0	0	0	0	1	0	8	8	16	87	157	7
1	15	0	3	4	2	1	44	3	10	4	47	3	-1.27	-0.86	1.48	0	0	0	2	0	0	0	1	1	0	10	2	11	134	152	7
1	13	0	3	4	2	2	44	4	10	4	47	4	0.45	-0.86	-0.52	0	0	0	0	0	0	0	0	0	0	8	7	18	100	146	7
2	13	0	3	4	2	2	43	2	10	4	47	3	-0.59	1.14	-0.52	0	0	2	0	1	1	0	0	0	0	18	25	19	88	126	4
1	12	0	3	4	1	1	42	2	7	4	47	4	-0.07	0.14	-0.52	0	0	1	0	1	0	0	0	0	0	18	7	20	76	147	6
1	12	0	3	4	1	1	42	2	7	4	47	4	-0.07	0.14	-0.52	0	0	1	0	1	0	0	0	0	0	18	7	20	76	147	6
1	11	0	3	4	2	2	50	2	10	4	46	2	-0.41	-0.86	0.48	0	0	0	1	0	0	0	0	1	0	8	9	13	84	155	7
2	11	0	2	4	2	1	48	3	10	4	46	3	-1.27	-0.86	1.48	0	0	0	2	0	0	0	1	1	0	16	7	20	107	159	4
1	12	0	2	4	2	2	47	2	0	4	46	3	0.45	-0.86	-0.52	0	0	0	0	0	0	0	0	0	0	12	8	16	78	139	7
2	13	0	2	4	2	2	47	3	5	4	46	3	-0.59	1.14	-0.52	0	0	2	0	0	1	1	0	0	0	11	23	30	103	134	7
2	13	0	3	4	2	2	47	3	8	4	46	3	-0.07	0.14	-0.52	0	0	1	1	1	0	0	0	0	0	19	16	13	81	128	7
2	12	0	3	4	2	2	46	3	9	4	46	3	-0.59	1.14	-0.52	0	0	2	0	0	1	1	0	0	0	16	24	27	79	140	6
1	13	0	3	4	2	2	46	3	9	4	46	3	0.45	-0.86	-0.52	0	0	0	0	0	0	0	0	0	0	9	0	12	87	115	6
1	13	0	3	4	2	2	46	2	10	4	46	2	-1.27	-0.86	1.48	0	0	0	2	0	0	0	1	1	0	15	5	14	114	160	7
1	15	0	2	4	2	2	46	3	10	4	46	3	-1.27	-0.86	1.48	0	0	0	2	0	0	0	1	1	0	8	1	12	121	160	7
2	14	0	3	4	2	2	45	3	0	4	46	3	-0.07	0.14	-0.52	0	0	1	0	0	0	1	0	0	0	5	3	23	95	133	7
1	13	0	3	4	2	2	45	2	8	4	46	2	-0.07	0.14	-0.52	0	0	1	0	0	1	0	0	0	0	8	17	8	65	114	7
2	13	0	3	4	2	2	45	2	10	4	46	2	-0.07	0.14	-0.52	0	0	1	0	0	1	0	0	0	0	7	31	16	97	125	5
2	14	0	2	4	2	2	45	4	10	4	46	4	0.45	-0.86	-0.52	0	0	0	0	0	0	0	0	0	0	8	0	13	86	144	7
1	12	0	2	4	2	2	44	3	0	4	46	3	0.55	1.14	0.48	0	0	2	1	0	1	1	0	1	0	10	19	23	83	158	7
2	15	0	2	4	2	4	44	3	0	4	46	2	0.45	-0.86	-0.52	0	0	0	0	0	0	0	0	0	0	5	6	19	94	129	7
2	13	0	2	4	1	2	44	3	5	4	46	3	0.45	-0.86	-0.52	0	0	0	0	0	0	0	0	0	0	9	4	12	64	108	7
1	11	0	3	4	2	2	44	3	7	4	46	4	-1.27	-0.86	1.48	0	0	0	2	0	0	0	1	1	0	11	6	19	115	157	4
1	15	0	3	4	1	2	44	1	10	4	46	2	-0.07	0.14	-0.52	0	0	1	0	1	0	0	0	0	0	32	10	13	89	139	7
2	8	0	3	4	2	2	44	3	10	4	46	2	0.45	-0.86	-0.52	0	0	0	0	0	0	0	0	0	0	8	4	20	95	139	7
2	8	0	3	4	2	2	44	3	10	4	46	2	0.45	-0.86	-0.52	0	0	0	0	0	0	0	0	0	0	8	4	20	95	139	7
1	11	0	3	4	2	2	44	3	10	4	46	3	-0.41	-0.86	0.48	0	0	0	1	0	0	0	0	1	0	8	3	15	99	164	7
1	14	0	3	4	3	1	43	1	5	4	46	3	0.45	-0.86	-0.52	0	0	0	0	0	0	0	0	0	0	11	6	19	85	135	6
2	13	0	3	4	2	2	43	2	10	4	46	3	0.45	-0.86	-0.52	0	0	0	0	0	0	0	0	0	0	14	0	14	75	149	5
1	14	0	3	4	1	1	42	3	9	4	46	4	0.45	-0.86	-0.52	0	0	0	0	0	0	0	0	0	0	11	0	14	80	141	7
2	10	0	3	4	2	1	42	3	10	4	46	3	0.45	-0.86	-0.52	0	0	0	0	0	0	0	0	0	0	8	8	13	103	148	7
1	11	0	3	4	2	2	39	3	10	4	46	3	-0.41	-0.86	0.48	0	0	0	1	0	0	0	0	1	0	8	7	14	84	155	7
1	11	0	3	4	2	3	50	3	10	4	45	3	-0.41	-0.86	0.48	0	0	0	1	0	0	0	0	1	0	8	2	12	81	153	7
1	8	0	3	4	1	2	48	3	10	4	45	2	-0.41	-0.86	0.48	0	0	0	1	0	0	0	0	1	0	8	4	16	100	158	7
1	9	0	3	4	2	3	47	3	10	4	45	3	-0.41	-0.86	0.48	0	0	0	1	0	0	0	0	1	0	11	8	17	70	154	7
1	9	0	3	4	2	3	47	3	10	4	45	3	-0.41	-0.86	0.48	0	0	0	1	0	0	0	0	1	0	11	8	17	70	154	7
1	14	0	3	4	3	2	46	2	0	4	45	3	-0.59	1.14	-0.52	0	0	2	0	1	1	0	0	0	0	19	39	20	56	125	7
2	8	0	3	4	3	2	46	3	4	4	45	2	-0.07	0.14	-0.52	0	0	1	0	0	0	1	0	0	0	11	13	22	99	150	7
2	12	0	4	4	2	3	46	3	10	4	45	3	-0.41	-0.86	0.48	0	0	0	1	0	0	0	0	1	0	11	0	12	83	153	7
1	8	0	4	4	2	3	45	2	10	4	45	2	-0.59	1.14	-0.52	0	0	2	0	0	1	1	0	0	0	15	43	26	56	131	7
1	8	0	4	4	2	3	45	3	10	4	45	3	0.45	-0.86	-0.52	0	0	0	0	0	0	0	0	0	0	9	8	19	67	129	7
2	14	0	4	4	2	2	44	2	10	4	45	2	0.45	-0.86	-0.52	0	0	0	0	0	0	0	0	0	0	8	5	21	93	130	6
2	13	0	4	4	2	2	44	3	10	4	45	3	-1.27	-0.86	1.48	0	0	0	2	0	0	0	1	1	0	8	0	12	108	155	7
1	14	0	4	4	2	2	44	4	10	4	45	3	-0.07	0.14	-0.52	0	0	1	0	0	1	0	0	0	0	16	18	13	93	148	6
1	11	0	3	4	4	2	43	2	7	4	45	2	0.45	-0.86	-0.52	0	0	0	0	0	0	0	0	0	0	15	11	19	98	145	7
1	11	0	3	4	3	2	43	1	8	4	45	3	0.45	-0.86	-0.52	0	0	0	0	0	0	0	0	0	0	6	5	13	85	124	7
2	8	0	3	4	2	2	43	5	10	4	45	5	-0.07	0.14	-0.52	0	0	1	0	0	0	1	0	0	0	11	15	23	74	129	6
2	14	0	3	4	5	2	42	3	0	4	45	3	-0.41	-0.86	0.48	0	0	0	1	0	0	0	1	0	0	5	11	9	110	131	7
2	14	0	3	4	2	3	40	2	10	4	45	2	0.07	0.14	0.48	0	0	1	1	1	0	0	1	0	0	23	2	10	135	148	7
1	9	0	3	4	2	2	39	3	1	4	45	3	0.07	0.14	0.48	0	0	1	1	0	0	1	1	0	0	8	2	40	145	128	5
2	14	0	4	4	2	1	38	3	9	4	45	3	-1.27	-0.86	1.48	0	0	0	2	0	0	0	1	1	0	8	1	15	110	159	7
1	11	0	4	4	2	1	38	2	10	4	45	2	0.45	-0.86	-0.52	0	0	0	0	0	0	0	0	0	0	8	1	10	84	144	6
2	13	0	4	4	1	1	35	1	9	4	45	2	0.07	0.14	0.48	0	0	1	1	0	0	1	1	0	0	15	8	23	108	147	7
1	11	0	4	4	2	1	35	3	9	4	45	3	-0.41	-0.86	0.48	0	0	0	1	0	0	0	0	1	0	8	3	13	99	163	7
2	13	0	4	4	2	2	45	3	10	4	44	3	-0.41	-0.86	0.48	0	0	0	1	0	0	0	1	0	0	16	0	15	118	148	6
2	13	0	3	4	2	2	45	3	10	4	44	3	0.45	-0.86	-0.52	0	0	0	0	0	0	0	0	0	0	12	5	16	92	142	6
2	11	0	3	4	2	2	45	4	10	4	44	4	-1.27	-0.86	1.48	0	0	0	2	0	0	0	1	1	0	12	6	18	111	159	7
2	8	0	4	4	2	4	43	3	10	4	44	3	-0.59	1.14	-0.52	0	0	2	0	0	1	1	0	0	0	16	24	27	80	127	7
2	8	0	4	4	2	4	43	3	10	4	44	3	-0.59	1.14	-0.52	0	0	2	0	0	1	1	0	0	0	16	24	27	80	127	7
2	14	0	4	4	3	1	43	3	10	4	44	2	0.07	0.14	0.48	0	0	1	1	1	0	0	1	0	0	40	3	14	117	149	6
2	13	0	4	4	2	2	42	3	6	4	44	3	-0.07	0.14	-0.52	0	0	1	0	0	0	1	0	0	0	8	11	25	91	126	5
2	14	0	2	4	2	2	42	2	8	4	44	2	0.45	-0.86	-0.52	0	0	0	0	0	0	0	0	0	0	12	8	15	99	143	7
1	13	0	2	4	1	2	42	3	8	4	44	3	0.45	-0.86	-0.52	0	0	0	0	0	0	0	0	0	0	11	12	20	71	130	2
1	14	0	2	4	2	1	40	3	5	4	44	3	-0.59	1.14	-0.52	0	0	2	0	1	1	0	0	0	0	23	96	15	55	134	7
1	12	0	2	4	3	1	40	2	10	4	44	1	-0.41	-0.86	0.48	0	0	0	1	0	0	0	0	1	0	8	7	13	83	155	7
2	10	0	2	4	2	2	40	3	10	4	44	3	-0.41	-0.86	0.48	0	0	0	1	0	0	0	0	1	0	8	7	15	78	155	7
1	12	0	2	4	2	2	38	3	9	4	44	3	0.45	-0.86	-0.52	0	0	0	0	0	0	0	0	0	0	8	0	14	81	146	7
1	10	0	2	4	2	1	34	3	10	4	44	3	0.45	-0.86	-0.52	0	0	0	0	0	0	0	0	0	0	13	7	20	96	150	7
1	11	0	2	4	3	2	49	1	10	4	43	1	-0.07	0.14	-0.52	0	0	1	0	0	0	1	0	0	0	14	5	22	102	149	7
2	10	0	2	4	2	1	45	3	5	4	43	3	0.45	-0.86	-0.52	0	0	0	0	0	0	0	0	0	0	15	12	19	104	116	7
2	10	0	2	4	2	1	45	3	5	4	43	3	0.45	-0.86	-0.52	0	0	0	0	0	0	0	0	0	0	15	12	19	104	116	7
2	12	0	2	4	2	2	45	3	10	4	43	3	0.21	0.14	1.48	0	0	1	2	1	0	0	1	1	0	25	9	11	116	154	7
1	13	0	2	4	2	1	44	2	0	4	43	2	-0.07	0.14	-0.52	0	0	1	0	1	0	0	0	0	0	23	11	18	99	147	7
1	12	0	2	4	1	1	44	3	8	4	43	4	-0.07	0.14	-0.52	0	0	1	0	0	1	0	0	0	0	8	46	18	88	118	6
2	11	0	2	4	2	2	44	3	10	4	43	3	-1.27	-0.86	1.48	0	0	0	2	0	0	0	1	1	0	12	5	19	129	157	7
2	14	0	3	4	2	2	43	3	0	4	43	3	-0.07	0.14	-0.52	0	0	1	0	0	1	0	0	0	0	11	48	15	55	125	7
1	13	0	3	4	2	2	42	3	10	4	43	3	-0.07	0.14	-0.52	0	0	1	0	1	0	0	0	0	0	22	10	18	103	145	7
2	12	0	2	4	2	1	42	4	10	4	43	4	-0.07	0.14	-0.52	0	0	1	0	0	0	1	0	0	0	13	1	26	76	107	7
2	12	0	2	4	2	2	41	3	10	4	43	3	0.45	-0.86	-0.52	0	0	0	0	0	0	0	0	0	0	16	0	9	93	142	7
1	11	0	2	4	2	1	41	4	10	4	43	4	-0.41	-0.86	0.48	0	0	0	1	0	0	0	0	1	0	8	7	14	84	155	7
2	10	0	2	4	2	2	40	2	10	4	43	2	-0.07	0.14	-0.52	0	0	1	0	1	0	0	0	0	0	32	3	16	97	140	7
2	10	0	4	4	2	2	40	2	10	4	43	2	-0.07	0.14	-0.52	0	0	1	0	1	0	0	0	0	0	32	3	16	97	140	7
2	14	0	2	4	2	2	40	3	10	4	43	3	-1.27	-0.86	1.48	0	0	0	2	0	0	0	1	1	0	8	2	16	125	168	7
2	10	0	2	4	2	2	40	4	10	4	43	3	-0.41	-0.86	0.48	0	0	0	1	0	0	0	0	1	0	8	7	13	85	154	7
1	11	0	2	4	2	1	38	4	10	4	43	4	-0.07	0.14	-0.52	0	0	1	0	1	0	0	0	0	0	25	7	18	75	120	7
1	12	0	4	4	1	1	37	3	10	4	43	2	0.07	0.14	0.48	0	0	1	1	0	1	0	1	0	0	8	42	14	111	147	7
2	9	0	2	4	2	2	36	3	1	4	43	3	0.07	0.14	0.48	0	0	1	1	0	1	0	1	0	0	8	33	14	107	138	4
1	10	0	4	4	2	1	36	3	9	4	43	3	-0.41	-0.86	0.48	0	0	0	1	0	0	0	0	1	0	8	0	13	99	163	7
1	10	0	4	4	2	1	36	3	9	4	43	3	-0.41	-0.86	0.48	0	0	0	1	0	0	0	0	1	0	8	0	13	101	163	7
2	12	0	2	4	2	2	35	3	9	4	43	3	-0.07	0.14	-0.52	0	0	1	0	0	1	0	0	0	0	17	54	11	75	141	4
2	13	0	2	4	3	2	45	3	10	4	42	3	-0.41	-0.86	0.48	0	0	0	1	0	0	0	1	0	0	8	0	13	130	149	7
1	10	0	2	4	2	3	44	3	10	4	42	3	-0.07	0.14	-0.52	0	0	1	0	0	0	1	0	0	0	12	4	23	88	132	7
1	10	0	2	4	2	3	44	3	10	4	42	3	-0.07	0.14	-0.52	0	0	1	0	0	0	1	0	0	0	12	4	23	88	132	7
2	11	0	2	4	2	1	43	2	4	4	42	3	-0.07	0.14	-0.52	0	0	1	0	0	1	0	0	0	0	9	17	15	71	143	7
2	11	0	2	4	2	2	42	3	9	4	42	3	0.45	-0.86	-0.52	0	0	0	0	0	0	0	0	0	0	13	5	19	81	149	6
2	13	0	2	4	3	1	42	3	10	4	42	2	-0.41	-0.86	0.48	0	0	0	1	0	0	0	1	0	0	16	0	15	118	148	7
2	12	0	2	4	2	2	41	2	10	4	42	2	0.07	0.14	0.48	0	0	1	1	0	1	0	0	1	0	8	19	16	92	153	7
2	12	0	3	4	2	1	41	3	10	4	42	3	-0.59	1.14	-0.52	0	0	2	0	1	1	0	0	0	0	40	30	18	53	119	4
1	14	0	3	4	1	1	40	4	8	4	42	4	0.45	-0.86	-0.52	0	0	0	0	0	0	0	0	0	0	8	1	17	90	140	7
2	8	0	2	4	2	2	40	3	10	4	42	3	-0.07	0.14	-0.52	0	0	1	0	1	0	0	0	0	0	18	13	17	60	119	6
2	12	0	3	4	2	3	39	3	10	4	42	3	0.45	-0.86	-0.52	0	0	0	0	0	0	0	0	0	0	8	0	2	29	124	7
2	12	0	2	4	2	3	39	3	10	4	42	3	0.45	-0.86	-0.52	0	0	0	0	0	0	0	0	0	0	8	0	2	29	124	7
1	14	0	2	4	2	1	39	3	10	4	42	3	0.45	-0.86	-0.52	0	0	0	0	0	0	0	0	0	0	12	6	20	85	55	4
2	11	0	4	4	1	2	38	2	10	4	42	3	0.45	-0.86	-0.52	0	0	0	0	0	0	0	0	0	0	8	2	12	67	137	7
1	13	0	2	4	2	1	38	4	10	4	42	4	0.45	-0.86	-0.52	0	0	0	0	0	0	0	0	0	0	12	8	18	83	149	6
2	14	0	2	4	2	1	32	3	8	4	42	3	0.07	0.14	0.48	0	0	1	1	0	0	1	1	0	0	8	11	30	105	107	6
2	11	0	2	4	3	1	32	3	10	4	42	2	-0.07	0.14	-0.52	0	0	1	0	0	1	0	0	0	0	8	26	14	84	123	5
2	11	0	3	4	3	1	32	3	10	4	42	2	-0.07	0.14	-0.52	0	0	1	0	0	1	0	0	0	0	8	26	14	84	123	5
1	15	0	3	4	1	1	43	5	10	4	41	4	0.45	-0.86	-0.52	0	0	0	0	0	0	0	0	0	0	15	0	16	85	149	7
1	15	0	3	4	2	2	42	3	6	4	41	3	0.55	1.14	0.48	0	0	2	1	1	1	0	1	0	0	19	23	15	105	122	7
2	10	0	3	4	2	1	42	3	8	4	41	3	0.55	1.14	0.48	0	0	2	1	1	0	1	1	0	0	31	0	27	122	148	7
2	10	0	3	4	2	1	42	3	8	4	41	3	0.55	1.14	0.48	0	0	2	1	1	0	1	1	0	0	31	0	27	122	148	7
2	9	0	3	4	3	2	42	4	10	4	41	4	-0.41	-0.86	0.48	0	0	0	1	0	0	0	0	1	0	16	5	17	101	159	7
2	9	0	3	4	3	2	42	4	10	4	41	4	-0.41	-0.86	0.48	0	0	0	1	0	0	0	0	1	0	16	5	17	101	159	7
2	10	0	3	4	2	2	41	3	10	4	41	3	-0.07	0.14	-0.52	0	0	1	0	0	1	0	0	0	0	8	24	9	81	128	7
1	8	0	2	4	3	2	40	2	0	4	41	2	0.45	-0.86	-0.52	0	0	0	0	0	0	0	0	0	0	16	15	15	61	96	7
1	8	0	2	4	3	2	40	2	0	4	41	2	0.45	-0.86	-0.52	0	0	0	0	0	0	0	0	0	0	16	15	15	61	96	7
1	12	0	2	4	2	1	40	3	8	4	41	3	-0.59	1.14	-0.52	0	0	2	0	1	1	0	0	0	0	24	21	18	87	144	7
1	14	0	3	4	2	2	40	3	9	4	41	3	0.07	0.14	0.48	0	0	1	1	1	0	0	0	1	0	25	1	20	96	157	7
1	14	0	3	4	2	1	40	3	10	4	41	3	0.21	0.14	1.48	0	0	1	2	1	0	0	1	1	0	23	8	9	119	151	7
1	11	0	3	4	2	1	40	4	10	4	41	4	0.07	0.14	0.48	0	0	1	1	0	0	1	0	1	0	16	4	22	91	152	4
2	12	0	3	4	2	1	40	4	10	4	41	4	-0.07	0.14	-0.52	0	0	1	0	1	0	0	0	0	0	22	0	15	100	133	7
2	13	0	3	4	2	2	39	2	6	4	41	3	0.45	-0.86	-0.52	0	0	0	0	0	0	0	0	0	0	8	2	17	84	128	3
1	10	0	3	4	2	2	39	2	10	4	41	2	-0.41	-0.86	0.48	0	0	0	1	0	0	0	0	1	0	8	6	17	85	151	7
2	9	0	2	4	2	2	39	3	10	4	41	3	-0.07	0.14	-0.52	0	0	1	0	1	0	0	0	0	0	22	14	17	96	149	7
2	9	0	3	4	2	2	39	3	10	4	41	3	-0.07	0.14	-0.52	0	0	1	0	1	0	0	0	0	0	22	14	17	96	149	7
1	14	0	3	4	1	2	39	3	10	4	41	3	0.55	1.14	0.48	0	0	2	1	1	1	0	1	0	0	19	23	18	105	84	6
1	11	0	3	4	2	1	38	3	9	4	41	3	-0.41	-0.86	0.48	0	0	0	1	0	0	0	0	1	0	8	0	13	98	163	7
1	12	0	2	4	2	2	38	3	10	4	41	3	0.45	-0.86	-0.52	0	0	0	0	0	0	0	0	0	0	8	5	13	64	135	7
2	10	0	2	4	1	1	38	5	10	4	41	4	-0.41	-0.86	0.48	0	0	0	1	0	0	0	0	1	0	16	4	21	91	159	2
1	14	0	3	4	1	1	38	5	10	4	41	5	0.45	-0.86	-0.52	0	0	0	0	0	0	0	0	0	0	14	5	13	89	140	7
1	10	0	3	4	2	1	35	3	9	4	41	3	-1.27	-0.86	1.48	0	0	0	2	0	0	0	1	1	0	8	9	18	123	160	7
1	10	0	3	4	2	1	35	2	10	4	41	2	-0.07	0.14	-0.52	0	0	1	0	0	1	0	0	0	0	8	18	12	86	135	6
1	10	0	4	4	2	1	35	2	10	4	41	2	-0.07	0.14	-0.52	0	0	1	0	0	1	0	0	0	0	8	18	12	86	135	6
1	9	0	3	4	2	2	35	3	11	4	41	3	0.45	-0.86	-0.52	0	0	0	0	0	0	0	0	0	0	9	2	9	74	138	7
1	9	0	4	4	2	2	35	3	11	4	41	3	0.45	-0.86	-0.52	0	0	0	0	0	0	0	0	0	0	9	2	9	74	138	7
2	9	0	4	4	2	2	42	3	10	4	40	3	0.45	-0.86	-0.52	0	0	0	0	0	0	0	0	0	0	8	10	19	78	123	7
2	9	0	4	4	2	2	42	3	10	4	40	3	0.45	-0.86	-0.52	0	0	0	0	0	0	0	0	0	0	8	10	19	78	123	7
2	14	0	4	4	2	2	41	3	5	4	40	3	-0.07	0.14	-0.52	0	0	1	0	0	0	1	0	0	0	7	5	23	76	121	6
2	12	0	4	4	2	2	41	2	7	4	40	2	-0.41	-0.86	0.48	0	0	0	1	0	0	0	0	1	0	8	10	16	103	153	7
1	8	0	4	4	3	2	41	2	8	4	40	2	0.45	-0.86	-0.52	0	0	0	0	0	0	0	0	0	0	14	4	19	84	135	7
1	13	0	4	4	2	1	41	2	10	4	40	2	-0.07	0.14	-0.52	0	0	1	0	0	1	0	0	0	0	8	19	15	81	126	7
2	13	0	4	4	2	1	41	3	10	4	40	3	0.45	-0.86	-0.52	0	0	0	0	0	0	0	0	0	0	14	3	11	88	144	7
1	9	0	3	4	2	2	41	4	10	4	40	4	-0.07	0.14	-0.52	0	0	1	0	1	0	0	0	0	0	20	5	14	90	137	6
1	9	0	4	4	2	2	41	4	10	4	40	4	-0.07	0.14	-0.52	0	0	1	0	1	0	0	0	0	0	20	5	14	90	137	6
2	13	0	4	4	2	1	41	5	10	4	40	5	-0.41	-0.86	0.48	0	0	0	1	0	0	0	1	0	0	8	0	18	114	144	6
2	8	0	1	4	2	2	40	4	0	4	40	4	0.45	-0.86	-0.52	0	0	0	0	0	0	0	0	0	0	8	5	20	89	129	7
2	8	0	4	4	2	2	40	4	0	4	40	4	0.45	-0.86	-0.52	0	0	0	0	0	0	0	0	0	0	8	5	20	89	129	7
2	12	0	4	4	2	1	40	3	4	4	40	4	-0.59	1.14	-0.52	0	0	2	0	1	1	0	0	0	0	27	34	15	81	96	3
1	10	0	1	4	2	1	40	3	7	4	40	3	-0.41	-0.86	0.48	0	0	0	1	0	0	0	0	1	0	8	7	15	83	154	7
1	13	0	1	4	2	1	40	3	7	4	40	3	0.07	0.14	0.48	0	0	1	1	0	0	1	1	0	0	16	16	26	120	148	7
2	11	0	4	4	2	2	40	4	10	4	40	3	0.21	0.14	1.48	0	0	1	2	1	0	0	1	1	0	22	0	16	124	155	7
1	12	0	4	4	2	2	40	4	10	4	40	3	-0.41	-0.86	0.48	0	0	0	1	0	0	0	0	1	0	8	7	13	85	154	7
1	11	0	4	4	1	2	39	2	10	4	40	3	-1.27	-0.86	1.48	0	0	0	2	0	0	0	1	1	0	12	4	14	129	160	7
1	12	0	1	4	2	2	39	2	10	4	40	2	-0.07	0.14	-0.52	0	0	1	0	0	1	0	0	0	0	8	20	18	52	92	7
1	10	0	1	4	2	2	39	3	10	4	40	3	0.45	-0.86	-0.52	0	0	0	0	0	0	0	0	0	0	12	13	16	75	138	7
1	10	0	1	4	2	2	39	3	10	4	40	3	0.45	-0.86	-0.52	0	0	0	0	0	0	0	0	0	0	12	13	16	75	138	7
2	11	0	1	4	2	1	39	3	10	4	40	3	0.07	0.14	0.48	0	0	1	1	0	0	1	1	0	0	16	4	22	107	144	5
2	13	0	1	4	1	1	39	3	10	4	40	4	-0.41	-0.86	0.48	0	0	0	1	0	0	0	0	1	0	11	7	14	100	157	7
1	13	0	1	4	2	1	39	4	10	4	40	3	-0.07	0.14	-0.52	0	0	1	0	0	1	0	0	0	0	16	22	12	71	118	7
2	13	0	1	4	2	1	38	3	8	4	40	3	-0.07	0.14	-0.52	0	0	1	0	0	1	0	0	0	0	10	26	13	90	130	7
2	15	0	1	4	3	2	38	2	9	4	40	3	-0.07	0.14	-0.52	0	0	1	0	0	0	1	0	0	0	17	8	24	79	131	5
2	14	0	1	4	2	1	38	1	10	4	40	3	-0.59	1.14	-0.52	0	0	2	0	0	1	1	0	0	0	12	67	25	93	112	5
1	10	0	2	4	2	2	38	2	10	4	40	2	-0.41	-0.86	0.48	0	0	0	1	0	0	0	0	1	0	17	0	13	94	168	7
2	13	0	1	4	1	1	38	2	10	4	40	2	0.45	-0.86	-0.52	0	0	0	0	0	0	0	0	0	0	12	4	15	76	143	7
2	11	0	1	4	2	1	38	3	10	4	40	3	-0.59	1.14	-0.52	0	0	2	0	1	0	1	0	0	0	40	6	25	60	150	7
1	10	0	2	4	2	1	37	3	7	4	40	3	-1.27	-0.86	1.48	0	0	0	2	0	0	0	1	1	0	15	5	16	110	157	7
2	14	0	2	4	2	2	37	2	10	4	40	2	0.21	0.14	1.48	0	0	1	2	1	0	0	1	1	0	22	0	14	109	155	7
1	10	0	2	4	2	1	37	3	10	4	40	2	-0.41	-0.86	0.48	0	0	0	1	0	0	0	0	1	0	8	4	15	88	155	7
2	13	0	2	4	2	1	37	3	10	4	40	3	0.45	-0.86	-0.52	0	0	0	0	0	0	0	0	0	0	14	11	16	63	127	7
1	12	0	2	4	1	1	37	4	10	4	40	4	0.07	0.14	0.48	0	0	1	1	0	0	1	0	1	0	9	0	50	29	168	7
1	12	0	2	4	1	1	37	4	10	4	40	4	0.07	0.14	0.48	0	0	1	1	0	0	1	0	1	0	9	0	50	29	168	7
2	14	0	2	4	2	2	36	3	9	4	40	3	-0.07	0.14	-0.52	0	0	1	0	0	1	0	0	0	0	17	26	15	72	118	7
2	13	0	2	4	2	2	36	2	10	4	40	2	-0.07	0.14	-0.52	0	0	1	0	1	0	0	0	0	0	23	2	20	76	142	7
2	12	0	2	4	2	1	36	3	10	4	40	3	0.45	-0.86	-0.52	0	0	0	0	0	0	0	0	0	0	8	3	13	83	130	6
2	13	0	2	4	2	1	35	2	9	4	40	2	0.07	0.14	0.48	0	0	1	1	0	0	1	1	0	0	10	6	23	107	146	7
2	8	0	2	4	2	1	35	3	10	4	40	3	0.55	1.14	0.48	0	0	2	1	1	1	0	0	1	0	24	24	16	99	155	7
2	9	0	2	4	2	2	35	3	10	4	40	3	0.45	-0.86	-0.52	0	0	0	0	0	0	0	0	0	0	11	8	16	78	145	7
1	13	0	2	4	1	1	35	3	10	4	40	2	-0.07	0.14	-0.52	0	0	1	0	1	0	0	0	0	0	24	8	18	72	110	6
2	13	0	2	4	2	2	34	3	8	4	40	3	0.45	-0.86	-0.52	0	0	0	0	0	0	0	0	0	0	12	8	19	72	134	7
2	13	0	2	4	2	1	34	2	10	4	40	3	-0.07	0.14	-0.52	0	0	1	0	1	0	0	0	0	0	18	7	14	99	130	6
1	8	0	2	4	2	1	34	3	10	4	40	3	0.21	0.14	1.48	0	0	1	2	0	0	1	1	1	0	11	7	26	109	154	7
2	12	0	2	4	2	1	32	3	10	4	40	3	0.07	0.14	0.48	0	0	1	1	1	0	0	0	1	0	24	10	16	102	157	4
1	8	0	2	4	2	2	30	3	10	4	40	3	-0.59	1.14	-0.52	0	0	2	0	1	1	0	0	0	0	18	35	15	75	122	6
2	11	0	2	4	2	1	30	3	10	4	40	3	0.21	0.14	1.48	0	0	1	2	1	0	0	1	1	0	32	0	18	124	156	7
2	9	0	2	4	2	1	29	3	8	4	40	3	0.45	-0.86	-0.52	0	0	0	0	0	0	0	0	0	0	8	12	21	104	120	7
2	14	0	2	4	2	2	41	3	10	4	39	3	-0.41	-0.86	0.48	0	0	0	1	0	0	0	1	0	0	8	6	16	129	150	7
2	14	0	2	4	2	2	41	3	10	4	39	3	-0.07	0.14	-0.52	0	0	1	0	1	0	0	0	0	0	23	8	13	70	127	7
1	11	0	1	4	2	2	40	3	10	4	39	3	0.45	-0.86	-0.52	0	0	0	0	0	0	0	0	0	0	8	1	11	89	139	7
2	14	0	2	4	2	2	40	3	10	4	39	3	0.45	-0.86	-0.52	0	0	0	0	0	0	0	0	0	0	9	2	14	89	137	7
1	12	0	2	4	3	1	39	4	6	4	39	3	-1.27	-0.86	1.48	0	0	0	2	0	0	0	1	1	0	8	0	11	121	156	7
2	14	0	3	4	2	2	39	3	8	4	39	3	-0.07	0.14	-0.52	0	0	1	0	0	1	0	0	0	0	8	19	19	75	120	6
1	14	0	3	4	2	2	39	3	9	4	39	3	0.45	-0.86	-0.52	0	0	0	0	0	0	0	0	0	0	8	1	18	88	144	7
1	8	0	3	4	2	2	39	3	10	4	39	3	0.45	-0.86	-0.52	0	0	0	0	0	0	0	0	0	0	12	11	17	74	135	7
1	8	0	3	4	2	2	39	3	10	4	39	3	0.45	-0.86	-0.52	0	0	0	0	0	0	0	0	0	0	12	11	17	74	135	7
2	12	0	3	4	2	1	39	3	10	4	39	3	-1.27	-0.86	1.48	0	0	0	2	0	0	0	1	1	0	8	3	11	126	154	7
2	14	0	2	4	2	1	39	3	10	4	39	3	0.45	-0.86	-0.52	0	0	0	0	0	0	0	0	0	0	12	15	13	78	128	6
2	11	0	3	4	2	1	39	5	10	4	39	5	0.45	-0.86	-0.52	0	0	0	0	0	0	0	0	0	0	8	12	17	100	142	7
1	14	0	3	4	2	1	38	2	0	4	39	2	-0.07	0.14	-0.52	0	0	1	0	0	0	1	0	0	0	12	0	25	79	122	6
2	13	0	3	4	2	1	38	3	0	4	39	3	0.45	-0.86	-0.52	0	0	0	0	0	0	0	0	0	0	8	0	11	90	150	7
1	11	0	3	4	2	1	38	3	9	4	39	3	-0.41	-0.86	0.48	0	0	0	1	0	0	0	0	1	0	8	0	13	97	163	7
1	11	0	3	4	3	1	38	3	10	4	39	3	-0.41	-0.86	0.48	0	0	0	1	0	0	0	0	1	0	8	0	14	98	162	7
1	13	0	1	4	2	1	38	3	10	4	39	3	0.45	-0.86	-0.52	0	0	0	0	0	0	0	0	0	0	8	4	12	75	132	7
2	8	0	3	4	3	2	37	3	0	4	39	1	0.45	-0.86	-0.52	0	0	0	0	0	0	0	0	0	0	8	7	19	96	145	7
1	13	0	3	4	2	1	37	2	10	4	39	2	0.45	-0.86	-0.52	0	0	0	0	0	0	0	0	0	0	9	8	20	77	123	7
2	14	0	3	4	2	1	37	2	10	4	39	2	0.45	-0.86	-0.52	0	0	0	0	0	0	0	0	0	0	12	9	15	97	145	7
1	8	0	2	4	2	2	37	3	10	4	39	3	-0.07	0.14	-0.52	0	0	1	0	1	0	0	0	0	0	19	8	17	87	147	7
1	12	0	3	4	2	1	37	3	10	4	39	3	0.45	-0.86	-0.52	0	0	0	0	0	0	0	0	0	0	8	9	12	70	145	7
1	13	0	4	4	3	1	37	3	10	4	39	3	0.45	-0.86	-0.52	0	0	0	0	0	0	0	0	0	0	12	4	16	99	148	7
2	12	0	3	4	2	1	37	4	10	4	39	4	0.45	-0.86	-0.52	0	0	0	0	0	0	0	0	0	0	14	2	20	63	124	7
2	14	0	3	1	2	1	37	4	10	4	39	4	0.45	-0.86	-0.52	0	0	0	0	0	0	0	0	0	0	12	6	20	97	144	6
2	12	0	3	4	2	1	36	3	10	4	39	3	-1.27	-0.86	1.48	0	0	0	2	0	0	0	1	1	0	8	12	20	109	154	4
1	10	0	4	4	2	1	36	4	10	4	39	4	0.07	0.14	0.48	0	0	1	1	1	0	0	0	1	0	32	0	12	92	157	7
2	12	0	3	4	3	1	35	1	0	4	39	3	-0.07	0.14	-0.52	0	0	1	0	1	0	0	0	0	0	24	1	17	63	114	6
2	14	0	3	4	3	3	35	3	6	4	39	2	-0.07	0.14	-0.52	0	0	1	0	0	1	0	0	0	0	13	42	21	60	115	2
2	14	0	2	4	2	1	35	1	10	4	39	3	0.07	0.14	0.48	0	0	1	1	0	1	0	0	1	0	15	18	20	98	151	7
2	8	0	3	4	2	2	35	1	10	4	39	3	-0.41	-0.86	0.48	0	0	0	1	0	0	0	1	0	0	11	8	19	106	147	7
2	8	0	2	4	2	1	35	3	10	4	39	3	-0.07	0.14	-0.52	0	0	1	0	1	0	0	0	0	0	25	16	21	85	139	7
2	10	0	2	4	2	1	35	3	10	4	39	3	0.07	0.14	0.48	0	0	1	1	1	0	0	0	1	0	24	0	21	102	151	6
2	13	0	2	4	2	1	35	3	10	4	39	3	0.21	0.14	1.48	0	0	1	2	1	0	0	1	1	0	24	1	13	122	158	7
1	14	0	2	4	1	1	35	3	10	4	39	2	0.55	1.14	0.48	0	0	2	1	1	0	1	1	0	0	24	5	29	110	130	6
1	11	0	3	4	2	1	35	4	10	3	39	4	0.45	-0.86	-0.52	0	0	0	0	0	0	0	0	0	0	14	4	10	82	133	6
1	10	0	2	4	5	1	34	3	7	3	39	2	-1.27	-0.86	1.48	0	0	0	2	0	0	0	1	1	0	9	6	13	106	159	7
1	14	0	2	4	2	1	34	2	10	3	39	3	-1.27	-0.86	1.48	0	0	0	2	0	0	0	1	1	0	8	0	8	133	161	7
2	9	0	2	4	2	1	33	5	10	3	39	5	0.21	0.14	1.48	0	0	1	2	0	0	1	1	1	0	9	4	25	125	166	7
2	9	0	2	4	2	1	33	5	10	3	39	5	0.21	0.14	1.48	0	0	1	2	0	0	1	1	1	0	9	4	25	125	166	7
1	11	0	3	4	2	1	32	2	0	3	39	2	-0.07	0.14	-0.52	0	0	1	0	0	1	0	0	0	0	12	30	15	91	129	5
2	11	0	2	4	2	1	32	2	0	3	39	2	-0.07	0.14	-0.52	0	0	1	0	0	1	0	0	0	0	12	30	15	91	129	5
2	12	0	2	4	4	1	35	1	5	3	38	3	0.45	-0.86	-0.52	0	0	0	0	0	0	0	0	0	0	8	7	13	67	124	7
2	11	0	2	4	2	1	35	3	10	3	38	3	0.21	0.14	1.48	0	0	1	2	1	0	0	1	1	0	32	0	17	124	154	7
2	14	0	2	4	2	3	35	3	10	3	38	3	-0.41	-0.86	0.48	0	0	0	1	0	0	0	1	0	0	8	4	16	129	150	7
1	13	0	4	4	2	2	35	4	10	3	38	4	-0.07	0.14	-0.52	0	0	1	0	0	1	0	0	0	0	11	19	13	75	120	7
2	8	0	2	4	5	1	30	1	9	3	38	3	0.45	-0.86	-0.52	0	0	0	0	0	0	0	0	0	0	8	11	21	51	103	1
2	14	0	2	4	3	1	40	2	10	3	38	3	0.55	1.14	0.48	0	0	2	1	1	0	1	1	0	0	24	16	27	118	57	7
1	14	0	2	4	2	1	40	3	10	3	38	3	-1.27	-0.86	1.48	0	0	0	2	0	0	0	1	1	0	8	0	12	118	162	7
1	8	0	3	4	2	2	39	3	10	3	38	3	-0.07	0.14	-0.52	0	0	1	0	0	0	1	0	0	0	8	9	22	83	134	5
1	8	0	2	4	2	2	39	3	10	3	38	3	-0.07	0.14	-0.52	0	0	1	0	0	0	1	0	0	0	8	9	22	83	134	5
2	12	0	3	4	2	2	39	3	10	3	38	2	0.07	0.14	0.48	0	0	1	1	1	0	0	0	1	0	20	0	12	89	153	7
2	12	0	2	4	2	2	39	3	10	3	38	2	0.07	0.14	0.48	0	0	1	1	1	0	0	0	1	0	20	0	12	89	153	7
1	13	0	2	4	2	1	38	2	10	3	38	2	0.07	0.14	0.48	0	0	1	1	1	0	0	1	0	0	24	12	18	118	144	7
2	12	0	3	4	2	1	38	3	10	3	38	3	-0.07	0.14	-0.52	0	0	1	0	0	1	0	0	0	0	15	23	14	73	140	7
1	13	0	3	4	2	1	38	3	10	3	38	3	-0.07	0.14	-0.52	0	0	1	0	0	1	0	0	0	0	13	18	19	96	127	7
2	13	0	3	4	2	1	38	3	10	3	38	3	0.45	-0.86	-0.52	0	0	0	0	0	0	0	0	0	0	17	2	21	79	147	6
2	11	0	3	4	2	2	38	4	10	3	38	4	-0.41	-0.86	0.48	0	0	0	1	0	0	0	1	0	0	10	0	17	107	127	4
1	11	0	3	4	2	1	37	3	9	3	38	3	-0.41	-0.86	0.48	0	0	0	1	0	0	0	0	1	0	8	0	13	99	163	7
1	13	0	3	4	2	1	37	3	9	3	38	3	-0.59	1.14	-0.52	0	0	2	0	1	1	0	0	0	0	19	17	19	87	129	7
1	12	0	3	4	2	2	37	2	10	3	38	2	0.45	-0.86	-0.52	0	0	0	0	0	0	0	0	0	0	12	4	15	96	114	5
1	12	0	3	4	2	2	37	2	10	3	38	2	0.45	-0.86	-0.52	0	0	0	0	0	0	0	0	0	0	12	4	15	96	114	5
1	12	0	2	4	2	2	37	2	10	3	38	3	-0.07	0.14	-0.52	0	0	1	0	0	0	1	0	0	0	14	0	50	29	89	7
1	12	0	3	4	2	2	37	2	10	3	38	3	-0.07	0.14	-0.52	0	0	1	0	0	0	1	0	0	0	14	0	50	29	89	7
1	8	0	3	4	3	2	37	3	10	3	38	3	-1.27	-0.86	1.48	0	0	0	2	0	0	0	1	1	0	8	4	14	114	153	7
2	11	0	4	4	2	1	37	3	10	3	38	3	-0.41	-0.86	0.48	0	0	0	1	0	0	0	0	1	0	8	0	14	96	164	7
2	13	0	3	4	2	1	37	3	10	3	38	3	-1.27	-0.86	1.48	0	0	0	2	0	0	0	1	1	0	8	0	12	119	155	7
2	10	0	4	4	1	1	37	4	10	3	38	4	-1.27	-0.86	1.48	0	0	0	2	0	0	0	1	1	0	8	3	12	111	158	7
2	10	0	3	4	2	1	36	3	8	3	38	3	0.45	-0.86	-0.52	0	0	0	0	0	0	0	0	0	0	16	4	21	91	143	7
2	11	0	3	4	2	1	36	3	10	3	38	3	0.45	-0.86	-0.52	0	0	0	0	0	0	0	0	0	0	10	5	21	87	127	7
1	12	0	3	4	2	1	36	3	10	3	38	3	1.69	1.14	1.48	0	0	2	2	0	1	1	1	1	0	8	24	23	145	161	7
1	12	0	3	4	2	2	36	3	10	3	38	3	-0.07	0.14	-0.52	0	0	1	0	0	0	1	0	0	0	11	0	50	29	83	7
1	12	0	2	4	2	2	36	3	10	3	38	3	-0.07	0.14	-0.52	0	0	1	0	0	0	1	0	0	0	11	0	50	29	83	7
2	12	0	3	4	2	2	36	3	10	3	38	3	-0.41	-0.86	0.48	0	0	0	1	0	0	0	0	1	0	13	0	17	104	155	7
2	14	0	2	4	2	1	36	3	10	3	38	3	0.07	0.14	0.48	0	0	1	1	0	0	1	0	1	0	12	0	25	88	158	5
2	14	0	3	4	2	2	36	3	10	3	38	3	-0.59	1.14	-0.52	0	0	2	0	1	1	0	0	0	0	20	27	11	95	116	7
1	14	0	2	4	2	1	36	4	10	3	38	4	-0.07	0.14	-0.52	0	0	1	0	0	0	1	0	0	0	8	5	27	87	103	7
1	14	0	3	4	2	1	35	3	8	3	38	3	0.55	1.14	0.48	0	0	2	1	1	1	0	0	1	0	20	22	17	91	151	7
2	8	0	2	4	2	2	35	2	9	3	38	2	-0.07	0.14	-0.52	0	0	1	0	0	1	0	0	0	0	8	18	17	90	148	6
1	13	0	2	4	2	2	35	2	10	3	38	2	0.07	0.14	0.48	0	0	1	1	1	0	0	1	0	0	24	0	11	113	141	7
1	8	0	3	4	1	2	35	3	10	3	38	3	1.69	1.14	1.48	0	0	2	2	1	0	1	1	1	0	39	14	27	128	161	7
1	11	0	3	4	2	1	35	3	10	3	38	3	-1.27	-0.86	1.48	0	0	0	2	0	0	0	1	1	0	8	4	15	112	160	7
1	13	0	3	4	2	1	35	3	10	3	38	3	0.45	-0.86	-0.52	0	0	0	0	0	0	0	0	0	0	16	8	9	92	128	6
2	14	0	2	4	2	1	35	3	10	3	38	3	0.07	0.14	0.48	0	0	1	1	0	0	1	1	0	0	12	9	24	130	141	7
2	14	0	3	4	2	2	35	3	10	3	38	3	0.45	-0.86	-0.52	0	0	0	0	0	0	0	0	0	0	8	5	20	63	118	6
2	11	0	3	4	2	1	34	3	8	3	38	3	-0.07	0.14	-0.52	0	0	1	0	1	0	0	0	0	0	28	6	19	86	138	7
1	13	0	4	4	2	1	34	2	10	3	38	2	0.55	1.14	0.48	0	0	2	1	1	0	1	1	0	0	36	3	24	113	134	7
2	12	0	3	4	2	1	33	2	10	3	38	2	-0.41	-0.86	0.48	0	0	0	1	0	0	0	0	1	0	8	7	19	88	154	7
1	10	0	3	4	1	1	32	2	10	3	38	3	0.45	-0.86	-0.52	0	0	0	0	0	0	0	0	0	0	8	6	18	90	70	7
2	10	0	4	4	2	1	31	2	9	3	38	2	-0.41	-0.86	0.48	0	0	0	1	0	0	0	0	1	0	8	0	13	101	164	7
1	12	0	3	4	2	1	38	3	9	3	37	3	-0.41	-0.86	0.48	0	0	0	1	0	0	0	0	1	0	8	7	21	81	154	7
2	10	0	3	4	2	2	38	2	10	3	37	2	0.07	0.14	0.48	0	0	1	1	1	0	0	1	0	0	28	11	20	114	75	7
2	11	0	2	4	2	1	38	3	10	3	37	3	0.07	0.14	0.48	0	0	1	1	0	1	0	0	1	0	13	24	10	102	153	7
1	12	0	3	4	1	1	38	3	10	3	37	3	-1.27	-0.86	1.48	0	0	0	2	0	0	0	1	1	0	8	1	11	121	152	7
2	13	0	3	4	2	1	38	3	10	3	37	3	0.45	-0.86	-0.52	0	0	0	0	0	0	0	0	0	0	8	9	16	94	138	7
2	14	0	2	4	2	2	38	3	10	3	37	3	-0.41	-0.86	0.48	0	0	0	1	0	0	0	0	1	0	15	5	15	99	151	7
1	12	0	2	4	2	1	38	5	10	3	37	5	-1.27	-0.86	1.48	0	0	0	2	0	0	0	1	1	0	16	7	21	119	161	6
1	13	0	2	4	4	1	37	1	0	3	37	3	-1.27	-0.86	1.48	0	0	0	2	0	0	0	1	1	0	8	0	14	117	169	7
1	12	0	2	4	2	1	37	1	0	3	37	1	0.45	-0.86	-0.52	0	0	0	0	0	0	0	0	0	0	8	0	15	89	121	7
1	12	0	2	4	2	1	37	3	10	3	37	3	0.07	0.14	0.48	0	0	1	1	0	0	1	1	0	0	8	9	23	113	58	7
1	12	0	2	4	2	1	37	3	10	3	37	3	0.07	0.14	0.48	0	0	1	1	0	0	1	1	0	0	8	9	23	113	58	7
2	12	0	2	4	4	1	37	3	10	3	37	3	0.45	-0.86	-0.52	0	0	0	0	0	0	0	0	0	0	8	3	11	79	133	7
2	13	0	3	4	2	1	37	3	10	3	37	3	-0.07	0.14	-0.52	0	0	1	0	0	1	0	0	0	0	9	29	13	70	99	3
2	14	0	2	4	1	1	37	3	10	3	37	3	-0.59	1.14	-0.52	0	0	2	0	1	1	0	0	0	0	19	23	18	68	100	7
2	14	0	2	4	2	1	37	3	10	3	37	3	-0.41	-0.86	0.48	0	0	0	1	0	0	0	0	1	0	8	10	14	74	152	7
1	8	0	1	4	5	1	37	4	10	3	37	5	0.45	-0.86	-0.52	0	0	0	0	0	0	0	0	0	0	8	6	14	102	130	6
2	12	0	2	4	2	1	37	5	10	3	37	5	-0.41	-0.86	0.48	0	0	0	1	0	0	0	0	1	0	12	10	21	74	154	7
1	12	0	2	4	2	3	36	2	0	3	37	2	-0.07	0.14	-0.52	0	0	1	0	1	0	0	0	0	0	24	1	15	85	118	7
2	11	0	2	4	2	1	36	4	0	3	37	4	-0.41	-0.86	0.48	0	0	0	1	0	0	0	1	0	0	8	0	13	112	138	7
2	13	0	2	4	3	2	36	3	6	3	37	1	-0.59	1.14	-0.52	0	0	2	0	1	1	0	0	0	0	18	37	10	86	122	5
2	13	0	1	4	3	1	36	3	7	3	37	2	-0.07	0.14	-0.52	0	0	1	0	0	0	1	0	0	0	9	9	24	72	120	4
2	14	0	1	4	2	2	36	3	9	3	37	3	-0.59	1.14	-0.52	0	0	2	0	1	1	0	0	0	0	18	35	11	86	133	6
1	12	0	1	4	3	2	36	2	10	3	37	2	0.55	1.14	0.48	0	0	2	1	1	0	1	1	0	0	37	0	26	138	146	6
1	13	0	2	4	2	2	36	2	10	3	37	2	-0.59	1.14	-0.52	0	0	2	0	1	0	1	0	0	0	20	6	29	45	86	3
1	13	0	2	4	2	2	36	2	10	3	37	2	-0.59	1.14	-0.52	0	0	2	0	1	0	1	0	0	0	20	6	29	45	86	3
2	11	0	2	4	2	1	36	3	10	3	37	3	-1.27	-0.86	1.48	0	0	0	2	0	0	0	1	1	0	8	0	12	105	163	7
2	12	0	3	4	2	1	36	3	10	3	37	3	0.45	-0.86	-0.52	0	0	0	0	0	0	0	0	0	0	9	4	20	90	143	7
2	15	0	2	4	1	2	36	3	10	3	37	3	-0.59	1.14	-0.52	0	0	2	0	0	1	1	0	0	0	14	20	29	76	129	7
1	10	0	2	4	2	2	36	4	10	3	37	4	0.45	-0.86	-0.52	0	0	0	0	0	0	0	0	0	0	12	5	10	99	144	7
1	10	0	2	4	2	2	36	4	10	3	37	4	0.45	-0.86	-0.52	0	0	0	0	0	0	0	0	0	0	12	5	10	99	145	7
2	11	0	3	4	2	2	35	3	6	3	37	3	0.55	1.14	0.48	0	0	2	1	1	0	1	1	0	0	18	1	26	116	146	7
2	13	0	3	4	2	1	35	2	10	3	37	2	0.45	-0.86	-0.52	0	0	0	0	0	0	0	0	0	0	8	8	20	102	138	7
1	8	0	3	4	3	2	35	3	10	3	37	2	0.07	0.14	0.48	0	0	1	1	1	0	0	1	0	0	27	11	20	109	142	7
2	11	0	3	4	2	1	35	3	10	3	37	3	0.07	0.14	0.48	0	0	1	1	1	0	0	0	1	0	18	0	15	87	152	7
1	11	0	3	4	3	2	35	3	10	3	37	3	-0.07	0.14	-0.52	0	0	1	0	1	0	1	0	0	0	17	0	50	29	106	7
1	11	0	3	4	3	2	35	3	10	3	37	3	-0.07	0.14	-0.52	0	0	1	0	1	0	1	0	0	0	17	0	50	29	106	7
2	13	0	3	4	2	1	35	3	10	3	37	3	0.21	0.14	1.48	0	0	1	2	0	0	1	1	1	0	16	9	24	109	156	7
2	15	0	3	4	2	1	35	3	10	3	37	3	-0.41	-0.86	0.48	0	0	0	1	0	0	0	0	1	0	8	0	10	94	155	6
2	11	0	3	4	2	3	34	3	8	3	37	3	-0.07	0.14	-0.52	0	0	1	0	0	0	1	0	0	0	11	15	27	89	138	7
2	13	0	3	4	2	2	34	3	9	3	37	3	0.45	-0.86	-0.52	0	0	0	0	0	0	0	0	0	0	12	3	13	82	145	7
2	10	0	3	4	1	1	34	3	10	3	37	3	-0.41	-0.86	0.48	0	0	0	1	0	0	0	0	1	0	8	7	13	83	155	7
1	11	0	3	4	2	1	34	3	10	3	37	3	-0.41	-0.86	0.48	0	0	0	1	0	0	0	0	1	0	8	6	15	99	153	7
2	11	0	3	4	2	1	34	3	10	3	37	3	-0.41	-0.86	0.48	0	0	0	1	0	0	0	0	1	0	8	2	17	100	155	7
1	11	0	3	4	4	1	34	3	10	3	37	4	-0.41	-0.86	0.48	0	0	0	1	0	0	0	0	1	0	8	7	13	83	161	7
2	11	0	3	4	2	2	34	3	10	3	37	3	0.21	0.14	1.48	0	0	1	2	0	0	1	1	1	0	11	5	24	127	168	7
1	12	0	3	4	2	1	33	3	10	3	37	3	-0.07	0.14	-0.52	0	0	1	0	0	1	0	0	0	0	12	19	16	93	131	7
1	10	0	3	4	2	1	32	3	10	3	37	3	-0.41	-0.86	0.48	0	0	0	1	0	0	0	1	0	0	8	6	18	106	150	7
1	11	0	3	4	2	1	32	3	10	3	37	3	0.21	0.14	1.48	0	0	1	2	1	0	0	1	1	0	28	0	18	124	157	7
2	13	0	3	4	2	2	38	3	7	3	36	3	-0.59	1.14	-0.52	0	0	2	0	0	1	1	0	0	0	10	24	22	72	131	7
2	12	0	3	4	2	1	38	3	10	3	36	3	-0.41	-0.86	0.48	0	0	0	1	0	0	0	1	0	0	7	12	13	109	132	7
2	13	0	4	4	2	1	38	3	10	3	36	3	-0.07	0.14	-0.52	0	0	1	0	1	0	0	0	0	0	20	6	15	92	140	7
1	10	0	3	4	2	2	38	4	10	3	36	4	-0.41	-0.86	0.48	0	0	0	1	0	0	0	0	1	0	8	6	15	86	158	5
1	10	0	3	4	2	2	38	4	10	3	36	4	-0.41	-0.86	0.48	0	0	0	1	0	0	0	0	1	0	8	6	15	86	158	5
2	8	0	3	4	1	2	37	3	10	3	36	2	-0.59	1.14	-0.52	0	0	2	0	0	1	1	0	0	0	11	19	26	65	89	6
2	13	0	4	4	4	2	36	3	0	3	36	3	-0.07	0.14	-0.52	0	0	1	0	0	1	0	0	0	0	14	33	13	73	130	7
2	14	0	4	4	2	2	36	2	8	3	36	3	0.45	-0.86	-0.52	0	0	0	0	0	0	0	0	0	0	17	16	14	81	130	5
2	10	0	4	4	2	1	36	3	9	3	36	3	-0.41	-0.86	0.48	0	0	0	1	0	0	0	0	1	0	8	4	13	83	156	7
1	14	0	3	4	3	1	36	1	10	3	36	3	0.45	-0.86	-0.52	0	0	0	0	0	0	0	0	0	0	9	8	13	89	145	7
2	9	0	3	4	3	2	36	2	10	3	36	1	-0.59	1.14	-0.52	0	0	2	0	0	1	1	0	0	0	8	38	27	80	139	6
2	12	0	2	4	2	1	36	3	10	3	36	3	-1.27	-0.86	1.48	0	0	0	2	0	0	0	1	1	0	8	3	11	118	159	6
1	13	0	3	4	2	1	36	3	10	3	36	3	-0.07	0.14	-0.52	0	0	1	0	0	0	1	0	0	0	8	15	29	76	131	7
2	13	0	1	4	2	2	36	3	10	3	36	5	0.55	1.14	0.48	0	0	2	1	1	1	0	1	0	0	26	65	17	111	138	5
1	13	0	3	4	2	1	36	4	10	3	36	4	-0.07	0.14	-0.52	0	0	1	0	1	0	0	0	0	0	20	3	11	69	138	7
2	13	0	3	4	3	1	35	2	8	3	36	2	0.45	-0.86	-0.52	0	0	0	0	0	0	0	0	0	0	10	3	17	100	132	7
2	12	0	1	4	2	1	35	1	9	3	36	3	-0.41	-0.86	0.48	0	0	0	1	0	0	0	0	1	0	8	0	13	98	164	7
1	11	0	3	4	2	1	35	2	9	3	36	2	-0.59	1.14	-0.52	0	0	2	0	0	1	1	0	0	0	9	34	23	84	101	5
2	8	0	3	4	2	2	35	3	10	3	36	4	0.07	0.14	0.48	0	0	1	1	0	0	1	1	0	0	14	5	24	109	145	7
2	8	0	3	4	2	2	35	3	10	3	36	4	0.07	0.14	0.48	0	0	1	1	0	0	1	1	0	0	14	5	24	109	145	7
2	9	0	3	4	2	1	35	3	10	3	36	3	0.45	-0.86	-0.52	0	0	0	0	0	0	0	0	0	0	8	4	13	94	131	7
1	11	0	3	4	2	2	35	3	10	3	36	3	-1.27	-0.86	1.48	0	0	0	2	0	0	0	1	1	0	9	0	11	110	164	7
1	12	0	4	4	3	1	35	4	10	3	36	3	-0.07	0.14	-0.52	0	0	1	0	0	0	1	0	0	0	12	0	50	29	140	7
1	12	0	3	4	3	1	35	4	10	3	36	3	-0.07	0.14	-0.52	0	0	1	0	0	0	1	0	0	0	12	0	50	29	140	7
2	11	0	4	4	2	2	34	3	10	3	36	3	0.45	-0.86	-0.52	0	0	0	0	0	0	0	0	0	0	8	3	13	103	135	7
1	8	0	3	4	1	1	34	4	10	3	36	5	0.07	0.14	0.48	0	0	1	1	1	0	0	1	0	0	40	7	20	120	121	7
1	11	0	2	4	1	2	34	4	10	3	36	4	0.55	1.14	0.48	0	0	2	1	1	0	1	0	1	0	21	0	50	29	152	7
1	11	0	3	4	1	2	34	4	10	3	36	4	0.55	1.14	0.48	0	0	2	1	1	0	1	0	1	0	21	0	50	29	152	7
1	8	0	1	4	2	1	33	5	5	3	36	5	0.07	0.14	0.48	0	0	1	1	1	0	0	0	1	0	40	7	12	104	163	7
2	8	0	3	4	2	2	33	2	10	3	36	2	0.45	-0.86	-0.52	0	0	0	0	0	0	0	0	0	0	16	3	18	81	120	6
1	10	0	2	4	2	1	33	2	10	3	36	3	0.07	0.14	0.48	0	0	1	1	0	0	1	1	0	0	12	8	24	113	126	6
2	13	0	2	4	2	1	32	3	8	3	36	3	0.45	-0.86	-0.52	0	0	0	0	0	0	0	0	0	0	12	8	16	72	139	7
1	9	0	2	4	3	1	32	2	10	3	36	3	0.07	0.14	0.48	0	0	1	1	0	0	1	1	0	0	8	1	25	113	143	7
2	9	0	2	4	2	2	32	3	10	3	36	3	-0.41	-0.86	0.48	0	0	0	1	0	0	0	0	1	0	8	0	12	87	154	7
1	12	0	2	4	2	2	32	3	10	3	36	3	0.45	-0.86	-0.52	0	0	0	0	0	0	0	0	0	0	8	0	13	75	145	7
1	9	0	2	4	2	1	31	2	0	3	36	2	-0.41	-0.86	0.48	0	0	0	1	0	0	0	1	0	0	8	0	20	112	150	4
1	13	0	3	4	1	1	31	4	9	3	36	3	0.07	0.14	0.48	0	0	1	1	1	0	0	1	0	0	23	2	8	132	149	7
2	9	0	2	4	1	2	31	3	10	3	36	3	0.45	-0.86	-0.52	0	0	0	0	0	0	0	0	0	0	12	7	19	75	149	7
1	9	0	2	4	2	2	31	3	10	3	36	3	-0.07	0.14	-0.52	0	0	1	0	0	1	0	0	0	0	16	34	18	79	130	6
1	8	0	2	4	3	1	30	2	10	3	36	1	-0.07	0.14	-0.52	0	0	1	0	1	0	0	0	0	0	23	10	18	95	144	6
2	10	0	2	4	2	2	30	3	10	3	36	3	-0.41	-0.86	0.48	0	0	0	1	0	0	0	0	1	0	16	6	16	99	152	7
2	8	0	2	4	1	1	30	4	10	3	36	4	-0.41	-0.86	0.48	0	0	0	1	0	0	0	1	0	0	12	5	15	107	126	5
2	13	0	3	4	2	1	37	3	10	3	35	3	0.45	-0.86	-0.52	0	0	0	0	0	0	0	0	0	0	16	2	13	93	138	7
2	10	0	2	4	2	1	37	4	10	3	35	4	-0.41	-0.86	0.48	0	0	0	1	0	0	0	0	1	0	8	5	13	79	155	7
2	14	0	2	4	2	2	35	3	0	3	35	3	0.45	-0.86	-0.52	0	0	0	0	0	0	0	0	0	0	8	10	18	79	130	7
2	12	0	2	4	2	2	35	3	8	3	35	3	-0.41	-0.86	0.48	0	0	0	1	0	0	0	0	1	0	8	10	14	91	152	7
2	11	0	2	4	2	2	35	3	9	3	35	3	-0.41	-0.86	0.48	0	0	0	1	0	0	0	0	1	0	12	16	9	89	152	6
2	9	0	4	4	1	1	35	1	10	3	35	3	-0.41	-0.86	0.48	0	0	0	1	0	0	0	1	0	0	8	0	14	114	150	6
2	8	0	2	4	2	2	35	2	10	3	35	3	-1.27	-0.86	1.48	0	0	0	2	0	0	0	1	1	0	16	8	18	118	154	3
2	8	0	1	4	2	2	35	2	10	3	35	3	-1.27	-0.86	1.48	0	0	0	2	0	0	0	1	1	0	16	8	18	118	154	3
1	11	0	2	4	1	1	35	3	10	3	35	3	-0.41	-0.86	0.48	0	0	0	1	0	0	0	1	0	0	10	14	14	111	136	7
2	12	0	2	4	3	1	35	3	10	3	35	4	-0.07	0.14	-0.52	0	0	1	0	0	0	1	0	0	0	8	4	23	96	133	1
2	13	0	2	4	2	2	35	3	10	3	35	3	0.07	0.14	0.48	0	0	1	1	0	1	0	1	0	0	12	19	19	110	131	7
1	8	0	1	4	1	2	34	3	10	3	35	3	0.45	-0.86	-0.52	0	0	0	0	0	0	0	0	0	0	8	6	15	89	141	7
1	8	0	2	4	1	2	34	3	10	3	35	3	0.45	-0.86	-0.52	0	0	0	0	0	0	0	0	0	0	8	6	15	89	141	7
1	8	0	3	4	2	2	34	3	10	3	35	3	-0.59	1.14	-0.52	0	0	2	0	1	1	0	0	0	0	18	54	13	95	128	7
2	11	0	2	4	2	2	34	3	10	3	35	3	-0.41	-0.86	0.48	0	0	0	1	0	0	0	0	1	0	8	7	13	84	154	7
2	8	0	2	4	1	2	34	4	10	3	35	4	-1.27	-0.86	1.48	0	0	0	2	0	0	0	1	1	0	10	10	21	109	159	7
2	8	0	3	4	2	1	34	4	10	3	35	4	-1.27	-0.86	1.48	0	0	0	2	0	0	0	1	1	0	8	3	19	123	154	7
2	9	0	3	4	2	1	34	5	10	3	35	5	0.45	-0.86	-0.52	0	0	0	0	0	0	0	0	0	0	17	8	16	73	119	6
2	11	0	3	4	2	1	33	3	9	3	35	3	-1.27	-0.86	1.48	0	0	0	2	0	0	0	1	1	0	8	6	20	113	158	7
2	9	0	3	4	2	1	33	3	10	3	35	3	0.45	-0.86	-0.52	0	0	0	0	0	0	0	0	0	0	9	1	15	57	146	7
1	8	0	3	4	2	1	33	4	10	3	35	4	-0.07	0.14	-0.52	0	0	1	0	0	0	1	0	0	0	8	10	23	88	141	7
1	8	0	3	4	2	1	33	4	10	3	35	4	-0.07	0.14	-0.52	0	0	1	0	0	0	1	0	0	0	8	10	23	88	141	7
2	8	0	3	4	2	2	33	4	10	3	35	4	-1.27	-0.86	1.48	0	0	0	2	0	0	0	1	1	0	16	4	14	117	159	7
1	10	0	3	4	2	1	32	3	8	3	35	3	-0.59	1.14	-0.52	0	0	2	0	1	1	0	0	0	0	19	48	18	57	133	6
2	8	0	3	4	2	2	32	3	10	3	35	3	-1.27	-0.86	1.48	0	0	0	2	0	0	0	1	1	0	8	0	21	130	155	7
1	10	0	3	4	2	1	32	3	10	3	35	3	0.45	-0.86	-0.52	0	0	0	0	0	0	0	0	0	0	6	13	13	89	134	7
2	11	0	3	4	2	2	32	3	10	3	35	3	0.07	0.14	0.48	0	0	1	1	1	0	0	1	0	0	36	0	18	124	148	7
2	12	0	3	4	2	2	31	4	10	3	35	4	-0.41	-0.86	0.48	0	0	0	1	0	0	0	0	1	0	12	8	17	88	159	7
2	8	0	3	4	2	2	36	4	10	3	34	4	0.45	-0.86	-0.52	0	0	0	0	0	0	0	0	0	0	8	12	18	93	148	7
2	10	0	4	4	2	2	36	4	10	3	34	4	-0.07	0.14	-0.52	0	0	1	0	0	0	1	0	0	0	8	0	27	95	148	7
2	10	0	4	4	2	2	36	5	10	3	34	5	-0.07	0.14	-0.52	0	0	1	0	0	1	0	0	0	0	11	18	14	84	131	7
1	14	0	3	4	3	1	35	2	10	3	34	3	-1.11	2.14	-0.52	0	0	3	0	1	1	1	0	0	0	40	48	40	94	113	6
1	10	0	3	4	2	1	35	3	10	3	34	3	-0.41	-0.86	0.48	0	0	0	1	0	0	0	0	1	0	17	10	13	93	155	7
1	10	0	3	4	2	1	35	3	10	3	34	3	-0.41	-0.86	0.48	0	0	0	1	0	0	0	0	1	0	8	6	13	93	155	7
2	12	0	4	4	2	2	35	3	10	3	34	3	-0.07	0.14	-0.52	0	0	1	0	0	0	1	0	0	0	17	0	50	29	95	7
2	12	0	4	4	2	2	35	3	10	3	34	3	-0.07	0.14	-0.52	0	0	1	0	0	0	1	0	0	0	17	0	50	29	95	7
1	12	0	3	4	3	2	35	5	10	3	34	5	0.45	-0.86	-0.52	0	0	0	0	0	0	0	0	0	0	8	0	0	29	59	7
1	12	0	3	4	3	2	35	5	10	3	34	5	0.45	-0.86	-0.52	0	0	0	0	0	0	0	0	0	0	8	0	0	29	59	7
2	12	0	3	4	2	2	34	2	7	3	34	2	-0.07	0.14	-0.52	0	0	1	0	0	0	1	0	0	0	10	3	24	93	116	7
1	8	0	4	4	2	1	34	2	10	3	34	3	0.45	-0.86	-0.52	0	0	0	0	0	0	0	0	0	0	8	3	20	83	125	6
2	11	0	3	4	2	1	34	3	10	3	34	3	-0.07	0.14	-0.52	0	0	1	0	0	0	1	0	0	0	13	2	27	76	140	7
2	9	0	3	4	2	1	34	4	10	3	34	4	-0.07	0.14	-0.52	0	0	1	0	1	0	0	0	0	0	20	3	19	58	147	7
2	9	0	3	4	2	1	34	4	10	3	34	4	-0.59	1.14	-0.52	0	0	2	0	1	1	0	0	0	0	20	24	17	72	127	7
1	10	0	3	4	2	1	34	4	10	3	34	4	-0.07	0.14	-0.52	0	0	1	0	0	0	1	0	0	0	12	6	26	85	144	7
1	11	0	2	4	4	1	34	4	10	3	34	5	-0.41	-0.86	0.48	0	0	0	1	0	0	0	0	1	0	8	0	13	97	158	7
2	11	0	3	4	2	1	33	3	5	3	34	3	-0.07	0.14	-0.52	0	0	1	0	0	0	1	0	0	0	16	8	24	87	138	7
2	15	0	3	4	3	2	33	3	6	3	34	2	-0.59	1.14	-0.52	0	0	2	0	1	1	0	0	0	0	20	43	19	68	111	7
2	14	0	2	4	3	2	33	3	7	3	34	3	-0.59	1.14	-0.52	0	0	2	0	1	1	0	0	0	0	19	24	21	99	123	7
1	8	0	2	4	2	1	33	3	10	3	34	3	-0.07	0.14	-0.52	0	0	1	0	0	0	1	0	0	0	9	11	24	102	138	7
1	9	0	2	4	2	1	33	3	10	3	34	3	-0.41	-0.86	0.48	0	0	0	1	0	0	0	1	0	0	16	9	2	109	147	7
1	9	0	3	4	2	1	33	3	10	3	34	3	-0.41	-0.86	0.48	0	0	0	1	0	0	0	1	0	0	16	9	2	109	147	7
2	11	0	3	4	1	1	33	3	10	3	34	3	-0.41	-0.86	0.48	0	0	0	1	0	0	0	1	0	0	16	13	21	128	127	6
1	12	0	3	4	2	1	33	3	10	3	34	3	0.45	-0.86	-0.52	0	0	0	0	0	0	0	0	0	0	12	15	21	78	126	7
2	12	0	3	4	2	1	32	3	0	3	34	3	0.45	-0.86	-0.52	0	0	0	0	0	0	0	0	0	0	16	3	17	103	143	7
1	10	0	3	4	2	1	32	4	0	3	34	4	0.07	0.14	0.48	0	0	1	1	0	1	0	1	0	0	12	20	19	110	145	7
1	11	0	3	4	2	1	32	4	9	3	34	4	-0.41	-0.86	0.48	0	0	0	1	0	0	0	0	1	0	8	1	13	100	164	7
1	11	0	3	4	2	1	32	4	9	3	34	4	-0.41	-0.86	0.48	0	0	0	1	0	0	0	0	1	0	8	1	13	100	164	7
1	12	0	4	4	2	1	32	2	10	3	34	3	0.21	0.14	1.48	0	0	1	2	0	0	1	1	1	0	12	7	26	126	161	7
1	12	0	4	4	2	1	32	2	10	3	34	3	0.21	0.14	1.48	0	0	1	2	0	0	1	1	1	0	12	7	26	126	161	7
2	8	0	4	4	2	1	32	3	10	3	34	3	-0.07	0.14	-0.52	0	0	1	0	1	0	0	0	0	0	19	6	13	66	144	5
1	9	0	4	4	2	1	32	3	10	3	34	3	-0.41	-0.86	0.48	0	0	0	1	0	0	0	0	1	0	9	4	11	102	151	7
1	10	0	4	4	3	2	32	3	10	3	34	4	0.45	-0.86	-0.52	0	0	0	0	0	0	0	0	0	0	8	7	21	104	58	7
2	11	0	4	4	2	1	32	3	10	3	34	3	-0.07	0.14	-0.52	0	0	1	0	0	0	1	0	0	0	8	8	23	104	146	7
2	11	0	4	4	2	1	32	3	10	3	34	3	-0.07	0.14	-0.52	0	0	1	0	0	0	1	0	0	0	8	8	23	104	146	7
2	13	0	4	4	2	1	32	3	10	3	34	3	-0.07	0.14	-0.52	0	0	1	0	0	1	0	0	0	0	8	26	13	61	104	6
1	8	0	4	4	2	1	30	3	10	3	34	3	0.45	-0.86	-0.52	0	0	0	0	0	0	0	0	0	0	16	2	16	92	146	7
1	8	0	2	4	2	1	30	3	10	3	34	3	0.45	-0.86	-0.52	0	0	0	0	0	0	0	0	0	0	16	2	16	92	146	7
1	9	0	2	4	2	1	30	3	10	3	34	3	-0.41	-0.86	0.48	0	0	0	1	0	0	0	1	0	0	9	0	18	145	139	7
1	12	0	2	4	3	1	36	4	5	3	33	3	-0.59	1.14	-0.52	0	0	2	0	1	1	0	0	0	0	18	30	15	79	115	6
1	9	0	2	4	3	1	34	3	10	3	33	1	-0.59	1.14	-0.52	0	0	2	0	1	1	0	0	0	0	20	20	20	82	129	7
1	12	0	2	4	2	1	34	3	10	3	33	3	0.45	-0.86	-0.52	0	0	0	0	0	0	0	0	0	0	12	2	14	93	143	7
2	11	0	2	4	2	1	34	4	10	3	33	3	0.07	0.14	0.48	0	0	1	1	0	0	1	0	1	0	11	0	50	29	155	7
2	11	0	2	4	2	1	34	4	10	3	33	3	0.07	0.14	0.48	0	0	1	1	0	0	1	0	1	0	11	0	50	29	155	7
1	9	0	2	4	4	2	33	1	10	3	33	3	0.55	1.14	0.48	0	0	2	1	1	1	0	1	0	0	19	24	12	114	147	6
1	9	0	1	4	3	2	33	1	10	3	33	3	0.55	1.14	0.48	0	0	2	1	1	1	0	1	0	0	19	24	12	114	147	6
1	11	0	1	4	3	1	33	3	10	3	33	3	-0.59	1.14	-0.52	0	0	2	0	1	0	1	0	0	0	40	5	22	104	141	1
1	11	0	1	4	2	1	33	3	10	3	33	3	-0.59	1.14	-0.52	0	0	2	0	1	0	1	0	0	0	40	5	22	104	141	1
2	8	0	1	4	2	2	33	4	10	3	33	4	-0.41	-0.86	0.48	0	0	0	1	0	0	0	0	1	0	13	6	17	94	153	7
1	12	0	1	4	2	1	33	4	10	3	33	4	-0.41	-0.86	0.48	0	0	0	1	0	0	0	1	0	0	9	0	14	112	140	7
1	10	0	1	4	1	1	33	5	10	3	33	3	0.45	-0.86	-0.52	0	0	0	0	0	0	0	0	0	0	8	10	16	94	135	7
1	8	0	1	4	2	2	32	3	8	3	33	3	0.21	0.14	1.48	0	0	1	2	1	0	0	1	1	0	25	2	19	131	159	7
1	8	0	1	4	2	2	32	3	8	3	33	3	0.21	0.14	1.48	0	0	1	2	1	0	0	1	1	0	25	2	19	131	159	7
2	9	0	1	4	2	1	32	4	8	3	33	4	-0.07	0.14	-0.52	0	0	1	0	0	0	1	0	0	0	15	11	27	83	138	6
2	9	0	1	4	2	1	32	4	8	3	33	4	-0.07	0.14	-0.52	0	0	1	0	0	0	1	0	0	0	15	11	27	83	138	6
2	10	0	1	4	2	1	32	2	9	3	33	2	-0.07	0.14	-0.52	0	0	1	0	0	1	0	0	0	0	9	19	15	72	112	5
2	10	0	1	4	2	1	32	2	9	3	33	2	-0.07	0.14	-0.52	0	0	1	0	0	1	0	0	0	0	9	19	15	72	112	5
1	10	0	1	4	2	1	32	3	9	3	33	3	-0.41	-0.86	0.48	0	0	0	1	0	0	0	0	1	0	8	0	13	101	163	7
2	9	0	3	4	2	2	32	3	10	3	33	3	-0.07	0.14	-0.52	0	0	1	0	0	1	0	0	0	0	8	21	16	84	148	7
2	9	0	2	4	2	2	32	3	10	3	33	3	-0.07	0.14	-0.52	0	0	1	0	0	1	0	0	0	0	8	21	16	84	148	7
1	11	0	3	4	2	1	32	3	10	3	33	3	-0.07	0.14	-0.52	0	0	1	0	0	1	0	0	0	0	12	36	18	39	123	7
1	11	0	3	4	2	2	32	3	10	3	33	3	-0.59	1.14	-0.52	0	0	2	0	1	1	0	0	0	0	23	19	21	89	124	6
2	10	0	3	4	2	1	32	4	10	3	33	4	-0.07	0.14	-0.52	0	0	1	0	0	0	1	0	0	0	10	10	26	88	134	7
2	8	0	3	4	3	1	32	5	10	3	33	2	-0.07	0.14	-0.52	0	0	1	0	0	0	1	0	0	0	8	8	28	104	124	3
2	9	0	3	4	3	1	31	3	6	3	33	3	-0.07	0.14	-0.52	0	0	1	0	1	0	0	0	0	0	38	5	16	103	145	5
2	12	0	3	4	2	2	31	2	10	3	33	2	-0.07	0.14	-0.52	0	0	1	0	1	0	0	0	0	0	24	0	16	83	131	5
2	12	0	3	4	2	2	31	2	10	3	33	2	-0.07	0.14	-0.52	0	0	1	0	1	0	0	0	0	0	24	0	16	83	131	5
1	8	0	2	4	2	1	31	3	10	3	33	3	-0.07	0.14	-0.52	0	0	1	0	1	0	0	0	0	0	20	5	15	77	141	7
1	10	0	2	4	2	1	31	3	10	3	33	3	0.45	-0.86	-0.52	0	0	0	0	0	0	0	0	0	0	8	2	18	104	128	7
1	10	0	3	4	2	1	31	3	10	3	33	3	0.45	-0.86	-0.52	0	0	0	0	0	0	0	0	0	0	8	2	18	104	128	7
2	10	0	2	4	2	1	31	3	10	3	33	3	0.07	0.14	0.48	0	0	1	1	1	0	0	0	1	0	34	3	15	103	155	7
2	12	0	2	4	2	2	31	4	10	3	33	3	0.07	0.14	0.48	0	0	1	1	0	0	1	0	1	0	15	0	50	29	152	7
2	12	0	2	4	2	2	31	4	10	3	33	3	0.07	0.14	0.48	0	0	1	1	0	0	1	0	1	0	15	0	50	29	152	7
2	10	0	2	4	2	1	30	4	7	3	33	4	-0.07	0.14	-0.52	0	0	1	0	0	1	0	0	0	0	7	17	17	89	141	7
1	8	0	2	4	2	1	30	3	8	3	33	3	0.45	-0.86	-0.52	0	0	0	0	0	0	0	0	0	0	8	14	16	65	113	7
1	8	0	2	4	2	1	30	3	8	3	33	3	0.45	-0.86	-0.52	0	0	0	0	0	0	0	0	0	0	8	14	16	65	113	7
2	11	0	4	4	2	1	30	2	10	3	33	2	-0.07	0.14	-0.52	0	0	1	0	1	0	0	0	0	0	40	5	21	103	140	6
2	11	0	1	4	2	1	30	2	10	3	33	2	-0.07	0.14	-0.52	0	0	1	0	1	0	0	0	0	0	40	5	21	103	140	6
2	8	0	4	4	3	1	30	3	10	3	33	2	-0.07	0.14	-0.52	0	0	1	0	0	1	0	0	0	0	8	18	17	97	148	7
1	9	0	4	4	1	1	42	1	10	3	32	3	0.07	0.14	0.48	0	0	1	1	0	0	1	1	0	0	8	12	26	111	138	6
1	9	0	4	4	2	1	35	4	10	3	32	4	-0.07	0.14	-0.52	0	0	1	0	1	0	0	0	0	0	18	13	15	66	114	6
2	8	0	2	4	2	2	33	5	0	3	32	5	0.45	-0.86	-0.52	0	0	0	0	0	0	0	0	0	0	8	2	18	102	136	4
1	8	0	4	4	2	2	33	3	10	3	32	3	-0.07	0.14	-0.52	0	0	1	0	1	0	0	0	0	0	29	3	8	98	146	6
1	8	0	4	4	2	2	33	3	10	3	32	3	-0.07	0.14	-0.52	0	0	1	0	1	0	0	0	0	0	29	3	8	98	146	6
1	8	0	4	4	2	1	33	4	10	3	32	4	-1.27	-0.86	1.48	0	0	0	2	0	0	0	1	1	0	8	6	14	111	159	7
1	11	0	4	4	2	1	32	2	10	3	32	3	1.03	2.14	0.48	0	0	3	1	1	1	1	1	0	0	29	24	32	145	145	7
1	11	0	1	4	2	1	32	2	10	3	32	3	1.03	2.14	0.48	0	0	3	1	1	1	1	1	0	0	29	24	32	145	145	7
1	8	0	2	4	2	1	32	3	10	3	32	3	-1.11	2.14	-0.52	0	0	3	0	1	1	1	0	0	0	22	27	28	100	118	6
1	8	0	2	4	2	1	32	3	10	3	32	3	-1.11	2.14	-0.52	0	0	3	0	1	1	1	0	0	0	22	27	28	100	118	6
2	10	0	2	4	2	1	32	3	10	3	32	3	-0.07	0.14	-0.52	0	0	1	0	0	1	0	0	0	0	16	40	21	92	132	7
1	9	0	4	4	2	1	32	5	10	3	32	5	0.45	-0.86	-0.52	0	0	0	0	0	0	0	0	0	0	10	10	14	79	136	6
2	8	0	2	4	1	2	31	5	0	3	32	5	0.07	0.14	0.48	0	0	1	1	0	0	1	0	1	0	8	0	23	87	161	4
1	9	0	2	4	1	1	31	3	8	3	32	3	-0.41	-0.86	0.48	0	0	0	1	0	0	0	1	0	0	10	4	9	114	140	5
2	10	0	2	4	2	1	31	3	10	3	32	3	0.21	0.14	1.48	0	0	1	2	0	0	1	1	1	0	8	14	22	125	153	7
2	10	0	2	4	2	1	31	3	10	3	32	3	0.21	0.14	1.48	0	0	1	2	0	0	1	1	1	0	8	14	22	125	153	7
1	10	0	3	4	2	2	31	3	10	3	32	3	-0.41	-0.86	0.48	0	0	0	1	0	0	0	0	1	0	8	7	13	86	154	7
1	10	0	2	4	3	2	31	3	10	3	32	1	-0.59	1.14	-0.52	0	0	2	0	0	1	1	0	0	0	10	32	26	94	134	6
2	11	0	2	4	2	2	30	2	10	3	32	3	-0.07	0.14	-0.52	0	0	1	0	0	1	0	0	0	0	15	32	11	77	95	6
2	11	0	2	4	2	2	30	2	10	3	32	3	-0.07	0.14	-0.52	0	0	1	0	0	1	0	0	0	0	15	32	11	77	95	6
2	8	0	3	4	2	1	30	3	10	3	32	3	-0.41	-0.86	0.48	0	0	0	1	0	0	0	0	1	0	10	8	14	75	159	7
2	8	0	2	4	2	1	30	3	10	3	32	3	-0.41	-0.86	0.48	0	0	0	1	0	0	0	0	1	0	10	8	14	75	159	7
2	11	0	2	4	2	2	30	3	10	3	32	3	-0.41	-0.86	0.48	0	0	0	1	0	0	0	0	1	0	16	3	16	101	156	7
1	10	0	2	4	1	1	29	2	7	3	32	5	-1.27	-0.86	1.48	0	0	0	2	0	0	0	1	1	0	10	3	20	113	157	6
2	8	0	2	4	2	1	29	3	10	3	32	3	-1.11	2.14	-0.52	0	0	3	0	1	1	1	0	0	0	24	21	28	94	150	7
2	8	0	2	4	2	1	29	3	10	3	32	3	0.45	-0.86	-0.52	0	0	0	0	0	0	0	0	0	0	9	2	13	97	141	7
1	10	0	4	4	2	1	33	3	10	3	31	3	0.55	1.14	0.48	0	0	2	1	0	1	1	1	0	0	11	55	25	123	145	7
1	11	0	2	4	2	2	32	3	10	3	31	3	-1.27	-0.86	1.48	0	0	0	2	0	0	0	1	1	0	8	6	15	108	164	7
2	8	0	2	4	2	2	31	3	10	3	31	3	0.45	-0.86	-0.52	0	0	0	0	0	0	0	0	0	0	11	16	17	72	128	7
1	9	0	2	4	2	2	31	3	10	3	31	3	-0.07	0.14	-0.52	0	0	1	0	0	1	0	0	0	0	14	25	17	91	135	7
2	8	0	3	4	2	1	31	4	10	3	31	4	-1.27	-0.86	1.48	0	0	0	2	0	0	0	1	1	0	9	1	15	122	153	7
2	10	0	2	4	2	2	31	4	10	3	31	4	-0.07	0.14	-0.52	0	0	1	0	0	0	1	0	0	0	8	6	23	99	120	7
1	9	0	2	4	3	1	30	3	8	3	31	3	0.07	0.14	0.48	0	0	1	1	1	0	0	0	1	0	20	10	19	89	154	7
1	9	0	4	4	3	1	30	3	8	3	31	3	0.07	0.14	0.48	0	0	1	1	1	0	0	0	1	0	20	10	19	89	154	7
1	12	0	2	4	2	1	30	3	10	3	31	3	0.07	0.14	0.48	0	0	1	1	0	0	1	0	1	0	10	0	50	29	156	7
1	12	0	2	4	2	1	30	3	10	3	31	3	0.07	0.14	0.48	0	0	1	1	0	0	1	0	1	0	10	0	50	29	156	7
2	12	0	2	4	2	2	29	2	10	3	31	3	-0.07	0.14	-0.52	0	0	1	0	0	0	1	0	0	0	10	7	22	94	133	7
2	8	0	2	4	2	1	29	3	10	3	31	3	0.45	-0.86	-0.52	0	0	0	0	0	0	0	0	0	0	11	9	15	82	66	5
2	8	0	2	4	2	1	29	3	10	3	31	3	0.45	-0.86	-0.52	0	0	0	0	0	0	0	0	0	0	11	9	15	82	66	5
2	8	0	2	4	2	1	29	3	10	3	31	3	0.45	-0.86	-0.52	0	0	0	0	0	0	0	0	0	0	8	5	21	102	145	7
2	8	0	2	4	4	1	29	3	10	3	31	2	0.45	-0.86	-0.52	0	0	0	0	0	0	0	0	0	0	13	13	19	100	144	7
1	8	0	2	4	2	1	28	3	10	3	31	3	-0.59	1.14	-0.52	0	0	2	0	0	1	1	0	0	0	12	22	23	76	137	7
2	8	0	3	4	2	1	27	2	9	3	31	2	1.69	1.14	1.48	0	0	2	2	0	1	1	1	1	0	10	17	29	105	156	7
2	14	0	2	4	2	2	35	3	10	3	30	3	-0.41	-0.86	0.48	0	0	0	1	0	0	0	1	0	0	16	2	12	114	136	7
1	8	0	2	4	3	1	31	2	10	3	30	2	0.45	-0.86	-0.52	0	0	0	0	0	0	0	0	0	0	8	15	15	95	57	7
1	8	0	2	4	3	1	31	2	10	3	30	2	0.45	-0.86	-0.52	0	0	0	0	0	0	0	0	0	0	8	15	15	95	57	7
2	9	0	2	4	2	2	30	4	1	3	30	4	0.45	-0.86	-0.52	0	0	0	0	0	0	0	0	0	0	11	0	12	66	135	4
2	9	0	2	4	2	1	30	5	1	3	30	5	-0.59	1.14	-0.52	0	0	2	0	0	1	1	0	0	0	8	24	26	29	101	4
2	8	0	3	4	1	2	30	3	10	3	30	2	0.45	-0.86	-0.52	0	0	0	0	0	0	0	0	0	0	8	1	16	78	61	7
1	8	0	3	4	2	1	30	3	10	3	30	3	-0.59	1.14	-0.52	0	0	2	0	1	0	1	0	0	0	40	8	27	78	148	7
1	8	0	3	4	2	1	30	3	10	3	30	3	-0.59	1.14	-0.52	0	0	2	0	1	0	1	0	0	0	40	8	27	78	148	7
1	8	0	3	4	2	1	30	4	10	3	30	4	-1.27	-0.86	1.48	0	0	0	2	0	0	0	1	1	0	8	10	18	110	161	4
2	12	0	3	4	2	3	30	5	10	3	30	3	0.07	0.14	0.48	0	0	1	1	0	0	1	0	1	0	9	0	50	29	163	7
2	12	0	3	4	2	3	30	5	10	3	30	3	0.07	0.14	0.48	0	0	1	1	0	0	1	0	1	0	9	0	50	29	163	7
2	8	0	3	4	2	1	29	3	8	3	30	3	-0.41	-0.86	0.48	0	0	0	1	0	0	0	0	0	1	17	1	10	60	144	7
2	8	0	4	4	2	1	29	3	8	3	30	3	-0.41	-0.86	0.48	0	0	0	1	0	0	0	0	0	1	17	1	10	60	144	7
2	8	0	3	4	2	2	29	3	10	3	30	3	0.45	-0.86	-0.52	0	0	0	0	0	0	0	0	0	0	9	5	12	103	146	7
1	8	0	3	4	3	1	29	3	10	3	30	3	0.45	-0.86	-0.52	0	0	0	0	0	0	0	0	0	0	11	15	17	65	125	7
1	11	0	3	4	2	1	28	2	10	3	30	2	-0.41	-0.86	0.48	0	0	0	1	0	0	0	0	1	0	8	7	12	83	155	7
2	8	0	3	4	2	1	26	3	10	3	30	3	0.45	-0.86	-0.52	0	0	0	0	0	0	0	0	0	0	8	7	18	90	140	7
2	8	0	3	4	2	2	30	3	10	3	29	3	0.21	0.14	1.48	0	0	1	2	1	0	0	1	1	0	20	3	19	131	158	7
2	8	0	3	4	2	2	30	3	10	3	29	3	0.21	0.14	1.48	0	0	1	2	1	0	0	1	1	0	20	3	19	131	158	7
1	8	0	3	4	2	1	29	3	10	3	29	3	0.45	-0.86	-0.52	0	0	0	0	0	0	0	0	0	0	8	8	13	86	142	7
1	8	0	3	4	2	1	29	3	10	3	29	3	0.45	-0.86	-0.52	0	0	0	0	0	0	0	0	0	0	8	8	13	86	142	7
2	8	0	2	4	3	2	28	2	0	3	29	3	-1.11	2.14	-0.52	0	0	3	0	1	1	1	0	0	0	20	17	25	76	135	6
2	8	0	3	4	3	2	28	2	0	3	29	3	-1.11	2.14	-0.52	0	0	3	0	1	1	1	0	0	0	20	17	25	76	135	6
2	8	0	3	4	2	1	28	3	6	3	29	3	0.45	-0.86	-0.52	0	0	0	0	0	0	0	0	0	0	9	8	18	104	138	7
1	8	0	3	4	2	1	28	3	10	3	29	3	-0.07	0.14	-0.52	0	0	1	0	0	1	0	0	0	0	16	20	12	101	144	7
1	8	0	3	4	2	1	28	3	10	3	29	3	-0.07	0.14	-0.52	0	0	1	0	0	1	0	0	0	0	16	20	12	101	144	7
2	8	0	2	4	2	1	26	3	10	3	28	3	-1.27	-0.86	1.48	0	0	0	2	0	0	0	1	1	0	13	0	13	133	159	3
1	8	0	3	4	2	1	28	2	10	3	27	2	0.21	0.14	1.48	0	0	1	2	0	0	1	1	1	0	12	0	35	132	169	7
1	8	0	3	4	2	1	28	2	10	3	27	2	0.21	0.14	1.48	0	0	1	2	0	0	1	1	1	0	12	0	35	132	169	7
1	8	0	3	4	2	1	34	3	8	3	25	3	-0.07	0.14	-0.52	0	0	1	0	0	1	0	0	0	0	5	17	16	91	142	7
1	8	0	2	4	2	1	26	3	8	3	25	3	-0.07	0.14	-0.52	0	0	1	0	0	1	0	0	0	0	17	40	20	85	129	5
1	8	0	3	4	3	1	24	5	10	3	23	4	-0.07	0.14	-0.52	0	0	1	0	0	1	0	0	0	0	9	19	13	102	150	7
1	9	0	3	4	3	1	31	4	1	3	22	5	0.21	0.14	1.48	0	0	1	2	0	0	1	1	1	0	8	1	33	134	151	5
1	14	0	3	4	2	1	35	3	10	3	3	3	-0.41	-0.86	0.48	0	0	0	1	0	0	0	0	1	0	11	7	14	102	154	7
2	11	0	3	4	2	3	47	2	0	3	55	2	0.07	0.14	0.48	0	1	1	1	1	0	0	1	0	0	18	13	14	107	143	7
1	14	0	4	4	2	1	50	2	8	3	53	2	0.21	0.14	1.48	0	1	1	2	1	0	0	1	1	0	29	14	18	117	158	7
1	15	0	3	4	2	4	49	2	0	3	52	1	-0.59	1.14	-0.52	0	1	2	0	0	1	1	0	0	0	17	33	26	102	131	7
2	8	0	3	4	1	2	46	3	10	3	52	4	0.07	0.14	0.48	0	1	1	1	1	0	0	0	1	0	24	2	12	67	155	6
2	12	0	4	4	2	2	50	3	8	3	51	3	0.45	-0.86	-0.52	0	1	0	0	0	0	0	0	0	0	9	11	19	59	131	7
1	13	0	4	4	1	2	48	2	9	3	50	2	1.69	1.14	1.48	0	1	2	2	1	1	0	1	1	0	40	35	15	127	152	7
1	11	0	4	4	2	2	47	3	10	3	49	3	-0.41	-0.86	0.48	0	1	0	1	0	0	0	1	0	0	14	3	19	129	134	7
1	11	0	4	4	2	2	45	3	10	3	49	3	0.21	0.14	1.48	0	1	1	2	1	0	0	1	1	0	18	0	11	116	156	7
1	12	0	4	4	2	1	40	5	10	3	49	5	0.45	-0.86	-0.52	0	1	0	0	0	0	0	0	0	0	16	15	11	84	144	7
1	11	0	4	4	1	2	48	2	6	3	48	5	-0.59	1.14	-0.52	0	1	2	0	0	1	1	0	0	0	10	31	22	104	140	5
1	14	0	4	4	2	2	45	2	10	3	48	2	-0.59	1.14	-0.52	0	1	2	0	1	1	0	0	0	0	30	25	18	87	131	6
1	11	0	4	4	2	2	45	3	10	3	48	3	-1.27	-0.86	1.48	0	1	0	2	0	0	0	1	1	0	12	7	16	129	155	7
1	15	0	3	4	2	2	48	3	10	3	47	3	0.45	-0.86	-0.52	0	1	0	0	0	0	0	0	0	0	8	10	16	82	120	7
1	15	0	3	4	2	2	48	3	10	3	47	3	-0.07	0.14	-0.52	0	1	1	0	0	1	0	0	0	0	10	23	19	71	127	7
1	11	0	3	4	2	2	45	4	8	3	47	3	0.07	0.14	0.48	0	1	1	1	0	1	0	1	0	0	10	17	13	123	144	5
1	10	0	4	4	2	3	37	2	0	3	47	2	1.03	2.14	0.48	0	1	3	1	1	1	1	0	1	0	33	21	27	74	154	7
1	10	0	3	4	2	3	37	2	0	3	47	2	1.03	2.14	0.48	0	1	3	1	1	1	1	0	1	0	33	21	27	74	154	7
1	14	0	3	4	2	1	39	3	10	3	46	3	-1.11	2.14	-0.52	0	1	3	0	1	1	1	0	0	0	26	47	35	58	80	7
1	14	0	3	4	2	2	44	2	8	3	45	2	-0.59	1.14	-0.52	0	1	2	0	1	1	0	0	0	0	29	50	20	90	124	4
2	11	0	3	4	2	2	44	3	10	3	45	3	0.21	0.14	1.48	0	1	1	2	1	0	0	1	1	0	28	0	15	127	151	7
2	8	0	3	4	2	2	43	2	10	3	45	2	-0.41	-0.86	0.48	0	1	0	1	0	0	0	1	0	0	8	5	19	114	149	7
2	8	0	3	4	2	3	43	3	10	3	45	3	-1.27	-0.86	1.48	0	1	0	2	0	0	0	1	1	0	12	6	13	129	159	7
2	12	0	3	4	2	3	40	5	10	3	45	5	-0.59	1.14	-0.52	0	1	2	0	1	0	1	0	0	0	23	0	50	29	132	7
2	12	0	3	4	2	3	40	5	10	3	45	5	-0.59	1.14	-0.52	0	1	2	0	1	0	1	0	0	0	23	0	50	29	132	7
2	11	0	3	4	2	2	36	2	5	3	45	2	0.21	0.14	1.48	0	1	1	2	0	0	1	1	1	0	9	5	28	116	161	7
2	14	0	2	4	2	2	44	3	10	3	44	3	-0.07	0.14	-0.52	0	1	1	0	0	1	0	0	0	0	5	19	16	50	125	7
1	12	0	3	4	2	2	43	3	10	3	44	3	-0.59	1.14	-0.52	0	1	2	0	0	1	1	0	0	0	10	27	37	87	122	7
2	14	0	3	4	5	3	42	2	10	3	44	3	-0.07	0.14	-0.52	0	1	1	0	0	1	0	0	0	0	17	20	17	74	147	7
1	13	0	3	4	2	1	40	3	10	3	44	3	0.07	0.14	0.48	0	1	1	1	1	0	0	0	1	0	26	12	21	87	152	7
1	9	0	3	4	2	2	39	3	10	3	44	3	-0.07	0.14	-0.52	0	1	1	0	0	0	1	0	0	0	12	11	22	73	110	7
1	9	0	3	4	2	2	39	3	10	3	44	3	-0.07	0.14	-0.52	0	1	1	0	0	0	1	0	0	0	12	11	22	73	110	7
1	10	0	2	4	2	1	39	5	10	3	44	5	-0.41	-0.86	0.48	0	1	0	1	0	0	0	0	1	0	11	9	16	100	157	7
2	10	0	2	4	2	2	50	2	10	3	43	4	-1.27	-0.86	1.48	0	1	0	2	0	0	0	1	1	0	14	6	18	129	158	7
2	14	0	2	4	2	3	43	2	0	3	43	2	-0.07	0.14	-0.52	0	1	1	0	0	1	0	0	0	0	12	39	20	73	124	7
2	10	0	2	4	2	2	39	2	10	3	43	3	-0.59	1.14	-0.52	0	1	2	0	1	1	0	0	0	0	18	20	21	95	150	7
1	11	0	2	4	1	1	38	3	10	3	43	3	0.21	0.14	1.48	0	1	1	2	1	0	0	1	1	0	32	0	19	124	153	7
2	11	0	2	4	2	2	41	2	10	3	42	2	-1.11	2.14	-0.52	0	1	3	0	1	1	1	0	0	0	23	21	25	74	137	6
2	11	0	2	4	2	2	41	2	10	3	42	2	-1.11	2.14	-0.52	0	1	3	0	1	1	1	0	0	0	23	21	25	74	137	6
2	9	0	2	4	1	2	41	4	10	3	42	4	-0.59	1.14	-0.52	0	1	2	0	1	1	0	0	0	0	20	30	20	84	127	4
2	9	0	4	4	1	2	41	4	10	3	42	4	-0.59	1.14	-0.52	0	1	2	0	1	1	0	0	0	0	20	30	20	84	127	4
1	10	0	2	4	2	3	41	5	10	3	42	5	-1.11	2.14	-0.52	0	1	3	0	1	1	1	0	0	0	21	19	26	81	138	6
1	8	0	4	4	1	2	38	3	8	3	42	3	-0.07	0.14	-0.52	0	1	1	0	0	1	0	0	0	0	11	26	21	87	142	6
1	8	0	4	4	1	2	38	3	8	3	42	3	-0.07	0.14	-0.52	0	1	1	0	0	1	0	0	0	0	11	26	21	87	142	6
1	10	0	4	4	2	1	36	3	10	3	42	3	0.21	0.14	1.48	0	1	1	2	1	0	0	1	1	0	32	0	21	124	154	7
2	14	0	4	4	2	3	43	3	0	3	41	3	-0.59	1.14	-0.52	0	1	2	0	0	1	1	0	0	0	14	37	27	75	130	7
1	11	0	4	4	1	2	41	2	10	3	41	3	0.07	0.14	0.48	0	1	1	1	1	0	0	0	1	0	32	4	16	101	154	7
1	11	0	3	4	2	2	41	2	10	3	41	2	0.45	-0.86	-0.52	0	1	0	0	0	0	0	0	0	0	15	7	14	71	53	4
1	13	0	4	4	2	1	40	3	10	3	41	3	-0.59	1.14	-0.52	0	1	2	0	0	1	1	0	0	0	12	29	27	99	149	5
2	10	0	4	4	3	2	39	3	10	3	41	1	-1.27	-0.86	1.48	0	1	0	2	0	0	0	1	1	0	12	6	13	132	158	7
2	14	0	3	4	2	2	38	2	10	3	41	2	-0.07	0.14	-0.52	0	1	1	0	1	0	0	0	0	0	22	11	21	63	117	3
2	11	0	4	4	1	2	36	1	9	3	41	3	-0.07	0.14	-0.52	0	1	1	0	1	0	0	0	0	0	24	0	18	85	127	5
2	11	0	4	4	1	2	36	1	9	3	41	3	-0.07	0.14	-0.52	0	1	1	0	1	0	0	0	0	0	24	0	18	85	127	5
2	9	0	2	4	2	3	41	3	10	3	40	3	-1.27	-0.86	1.48	0	1	0	2	0	0	0	1	1	0	8	10	13	122	158	7
2	10	0	2	4	3	1	40	4	10	3	40	2	-0.41	-0.86	0.48	0	1	0	1	0	0	0	1	0	0	12	4	16	118	147	7
1	10	0	2	4	3	1	39	4	10	3	40	4	-1.27	-0.86	1.48	0	1	0	2	0	0	0	1	1	0	12	10	17	106	167	7
1	10	0	4	4	2	2	39	4	10	3	40	4	-0.59	1.14	-0.52	0	1	2	0	0	1	1	0	0	0	13	28	23	93	133	7
2	11	0	2	4	3	2	38	3	10	3	40	4	-1.27	-0.86	1.48	0	1	0	2	0	0	0	1	1	0	14	0	15	127	160	7
1	14	0	2	4	2	1	38	3	10	3	40	3	-0.59	1.14	-0.52	0	1	2	0	1	1	0	0	0	0	40	18	21	75	144	7
2	14	0	3	4	2	2	38	3	10	3	40	3	-1.11	2.14	-0.52	0	1	3	0	1	1	1	0	0	0	18	24	27	90	142	7
1	12	0	2	4	2	2	38	5	10	3	40	5	-0.07	0.14	-0.52	0	1	1	0	0	0	1	0	0	0	13	0	50	29	121	7
1	12	0	2	4	2	2	38	5	10	3	40	5	-0.07	0.14	-0.52	0	1	1	0	0	0	1	0	0	0	13	0	50	29	121	7
1	13	0	3	4	5	1	37	4	9	3	40	3	-0.41	-0.86	0.48	0	1	0	1	0	0	0	0	0	1	9	8	19	86	144	7
1	11	0	2	4	2	1	35	3	10	3	40	3	-1.27	-0.86	1.48	0	1	0	2	0	0	0	1	1	0	13	12	19	107	152	6
2	9	0	2	4	2	1	41	3	7	3	39	3	-0.07	0.14	-0.52	0	1	1	0	1	0	0	0	0	0	19	12	13	96	137	7
2	9	0	2	4	2	2	41	3	10	3	39	3	0.45	-0.86	-0.52	0	1	0	0	0	0	0	0	0	0	8	3	10	72	137	5
2	9	0	2	4	2	2	41	3	10	3	39	3	0.45	-0.86	-0.52	0	1	0	0	0	0	0	0	0	0	8	3	10	72	137	5
1	13	0	2	4	2	1	40	3	10	3	39	3	-1.27	-0.86	1.48	0	1	0	2	0	0	0	1	1	0	12	2	13	110	160	7
2	10	0	2	4	2	4	39	3	10	3	39	3	-0.41	-0.86	0.48	0	1	0	1	0	0	0	0	1	0	12	5	19	100	158	7
2	12	0	3	4	2	1	39	4	10	3	39	4	0.45	-0.86	-0.52	0	1	0	0	0	0	0	0	0	0	12	12	11	88	142	5
1	13	0	2	4	1	1	36	2	10	3	39	2	-0.07	0.14	-0.52	0	1	1	0	1	0	0	0	0	0	40	14	12	82	136	7
1	15	0	2	4	2	2	36	3	10	3	39	3	-0.59	1.14	-0.52	0	1	2	0	1	1	0	0	0	0	20	27	21	68	119	7
2	12	0	2	4	2	2	33	2	10	3	39	2	0.45	-0.86	-0.52	0	1	0	0	0	0	0	0	0	0	14	13	18	86	120	6
2	12	0	2	4	2	2	33	2	10	3	39	2	0.45	-0.86	-0.52	0	1	0	0	0	0	0	0	0	0	14	13	18	86	120	6
2	10	0	2	4	2	2	46	3	10	3	38	3	-0.59	1.14	-0.52	0	1	2	0	1	0	1	0	0	0	25	0	50	29	121	7
2	10	0	2	4	2	2	46	3	10	3	38	3	-0.59	1.14	-0.52	0	1	2	0	1	0	1	0	0	0	25	0	50	29	121	7
1	12	0	2	4	2	2	39	4	0	3	38	4	-0.07	0.14	-0.52	0	1	1	0	1	0	0	0	0	0	23	11	17	101	59	6
2	12	0	2	4	4	1	35	1	10	3	38	3	-0.59	1.14	-0.52	0	1	2	0	1	1	0	0	0	0	24	18	20	73	138	7
1	13	0	3	4	2	1	35	3	10	3	38	3	-0.07	0.14	-0.52	0	1	1	0	1	0	0	0	0	0	20	9	12	82	149	7
2	14	0	3	4	2	1	35	4	10	3	38	4	-1.27	-0.86	1.48	0	1	0	2	0	0	0	1	1	0	13	6	11	111	156	7
2	13	0	2	4	3	2	39	3	0	3	38	3	-0.07	0.14	-0.52	0	1	1	0	0	0	1	0	0	0	5	0	26	44	127	7
2	15	0	2	4	2	1	39	3	9	3	38	3	-0.59	1.14	-0.52	0	1	2	0	1	1	0	0	0	0	22	17	21	91	150	5
2	13	0	2	4	1	2	37	3	10	3	38	3	-0.41	-0.86	0.48	0	1	0	1	0	0	0	1	0	0	12	0	14	117	148	6
1	14	0	1	4	2	1	37	3	10	3	38	3	-0.41	-0.86	0.48	0	1	0	1	0	0	0	0	1	0	14	6	12	98	158	7
1	15	0	1	4	2	1	37	3	10	3	38	3	-1.27	-0.86	1.48	0	1	0	2	0	0	0	1	1	0	9	5	14	140	154	5
2	14	0	1	4	4	2	35	2	0	3	38	1	-0.59	1.14	-0.52	0	1	2	0	0	1	1	0	0	0	14	22	26	81	125	7
2	14	0	1	4	3	2	35	3	0	3	38	1	-0.07	0.14	-0.52	0	1	1	0	1	0	0	0	0	0	40	2	14	75	144	7
2	13	0	1	4	2	1	35	4	9	3	38	4	0.45	-0.86	-0.52	0	1	0	0	0	0	0	0	0	0	13	12	15	87	145	6
1	11	0	1	4	2	2	34	5	10	3	38	5	-0.07	0.14	-0.52	0	1	1	0	0	0	1	0	0	0	12	0	50	29	138	7
1	11	0	1	4	2	2	34	5	10	3	38	5	-0.07	0.14	-0.52	0	1	1	0	0	0	1	0	0	0	12	0	50	29	138	7
1	10	0	1	4	2	1	38	4	10	3	37	4	0.21	0.14	1.48	0	1	1	2	1	0	0	1	1	0	40	8	19	107	167	7
2	13	0	1	4	2	1	35	2	10	3	37	2	0.07	0.14	0.48	0	1	1	1	1	0	0	1	0	0	19	1	20	111	143	7
2	11	0	1	4	2	3	35	3	10	3	37	3	0.07	0.14	0.48	0	1	1	1	0	0	1	0	1	0	11	0	50	29	155	7
2	11	0	1	4	2	3	35	3	10	3	37	3	0.07	0.14	0.48	0	1	1	1	0	0	1	0	1	0	11	0	50	29	155	7
1	11	0	3	4	2	1	33	4	10	3	37	3	-1.27	-0.86	1.48	0	1	0	2	0	0	0	1	1	0	9	5	14	121	160	7
2	11	0	3	4	4	2	32	2	10	3	37	2	0.45	-0.86	-0.52	0	1	0	0	0	0	0	0	0	0	8	8	20	100	142	7
2	11	0	3	4	2	2	29	1	9	3	37	2	-0.07	0.14	-0.52	0	1	1	0	0	0	1	0	0	0	7	9	25	78	137	7
2	11	0	3	4	3	2	36	3	10	3	36	3	0.07	0.14	0.48	0	1	1	1	0	0	1	0	1	0	9	12	30	95	155	7
2	10	0	3	4	2	2	35	3	10	3	36	3	-0.41	-0.86	0.48	0	1	0	1	0	0	0	0	1	0	9	8	19	86	159	7
1	11	0	3	4	2	1	40	3	10	3	35	3	-1.27	-0.86	1.48	0	1	0	2	0	0	0	1	1	0	12	5	20	111	156	7
2	10	0	3	4	2	1	34	3	10	3	35	3	0.45	-0.86	-0.52	0	1	0	0	0	0	0	0	0	0	8	14	15	94	143	7
1	12	0	3	4	2	2	34	3	10	3	35	3	0.45	-0.86	-0.52	0	1	0	0	0	0	0	0	0	0	8	9	16	100	134	5
1	10	0	2	4	2	1	34	4	10	3	35	4	0.07	0.14	0.48	0	1	1	1	0	0	1	0	1	0	8	1	22	89	154	7
1	8	0	3	4	2	1	33	3	10	3	35	3	0.55	1.14	0.48	0	1	2	1	1	1	0	0	0	1	18	24	20	75	128	7
1	11	0	3	4	3	1	30	5	10	3	35	3	-0.59	1.14	-0.52	0	1	2	0	1	0	1	0	0	0	22	0	50	29	108	7
1	11	0	4	4	3	1	30	5	10	3	35	3	-0.59	1.14	-0.52	0	1	2	0	1	0	1	0	0	0	22	0	50	29	108	7
2	14	0	3	4	3	2	35	4	0	3	34	3	0.45	-0.86	-0.52	0	1	0	0	0	0	0	0	0	0	5	3	16	73	132	7
1	13	0	3	4	1	2	34	2	10	3	34	2	-0.07	0.14	-0.52	0	1	1	0	0	1	0	0	0	0	14	56	15	74	128	7
2	12	0	3	4	2	1	33	2	10	3	34	2	-0.59	1.14	-0.52	0	1	2	0	0	1	1	0	0	0	8	25	23	82	138	6
2	8	0	3	4	2	1	32	4	10	3	34	4	-0.41	-0.86	0.48	0	1	0	1	0	0	0	0	1	0	10	10	14	94	157	7
2	10	0	3	4	4	1	30	2	10	3	34	3	-0.07	0.14	-0.52	0	1	1	0	0	0	1	0	0	0	12	8	26	88	128	7
2	8	0	3	4	2	1	39	4	10	3	33	4	-0.41	-0.86	0.48	0	1	0	1	0	0	0	0	1	0	13	15	19	104	157	7
2	11	0	2	4	3	1	34	4	8	3	33	3	1.69	1.14	1.48	0	1	2	2	1	1	0	1	1	0	18	23	21	133	151	6
1	12	0	3	4	3	2	33	3	5	3	33	2	-0.59	1.14	-0.52	0	1	2	0	0	1	1	0	0	0	13	23	24	73	128	5
1	13	0	3	4	2	1	32	3	7	3	33	3	0.55	1.14	0.48	0	1	2	1	1	1	0	1	0	0	20	51	14	105	149	4
2	9	0	2	4	2	1	32	3	10	3	33	3	0.07	0.14	0.48	0	1	1	1	0	0	1	0	1	0	14	7	22	92	153	7
2	11	0	3	4	2	1	31	1	10	3	33	2	0.21	0.14	1.48	0	1	1	2	1	0	0	1	1	0	32	0	17	124	159	7
1	14	0	3	4	3	2	31	3	10	3	33	2	0.07	0.14	0.48	0	1	1	1	0	1	0	1	0	0	11	18	13	111	145	7
2	10	0	4	4	4	1	30	2	10	3	33	2	0.45	-0.86	-0.52	0	1	0	0	0	0	0	0	0	0	10	7	16	68	149	7
1	8	0	3	4	2	1	29	3	10	3	33	2	0.45	-0.86	-0.52	0	1	0	0	0	0	0	0	0	0	16	3	12	83	129	7
1	8	0	3	4	2	1	29	3	10	3	33	2	0.45	-0.86	-0.52	0	1	0	0	0	0	0	0	0	0	16	3	12	83	129	7
2	10	0	4	4	2	1	33	3	9	3	32	3	0.45	-0.86	-0.52	0	1	0	0	0	0	0	0	0	0	15	13	13	84	113	7
2	8	0	3	4	2	1	32	3	10	3	32	3	0.07	0.14	0.48	0	1	1	1	0	1	0	0	1	0	8	18	14	80	152	7
1	8	0	3	4	1	2	31	3	10	3	32	3	0.07	0.14	0.48	0	1	1	1	0	1	0	0	1	0	8	17	14	84	153	7
1	11	0	2	4	2	1	31	3	10	3	32	3	-0.59	1.14	-0.52	0	1	2	0	1	1	0	0	0	0	21	38	15	94	148	7
2	11	0	3	4	3	1	31	3	10	3	32	3	-0.07	0.14	-0.52	0	1	1	0	0	0	1	0	0	0	17	0	50	29	140	7
2	11	0	3	4	3	1	31	3	10	3	32	3	-0.07	0.14	-0.52	0	1	1	0	0	0	1	0	0	0	17	0	50	29	140	7
2	11	0	3	4	3	2	31	3	10	3	32	3	0.45	-0.86	-0.52	0	1	0	0	0	0	0	0	0	0	12	9	19	65	125	7
2	11	0	2	4	3	2	31	3	10	3	32	3	0.45	-0.86	-0.52	0	1	0	0	0	0	0	0	0	0	12	9	19	65	125	7
2	11	0	2	4	3	2	28	3	10	3	32	3	0.21	0.14	1.48	0	1	1	2	1	0	0	1	1	0	32	0	16	124	156	7
2	11	0	2	4	3	2	32	3	10	3	31	3	-0.07	0.14	-0.52	0	1	1	0	0	0	1	0	0	0	13	0	50	29	91	7
2	11	0	2	4	3	2	32	3	10	3	31	3	-0.07	0.14	-0.52	0	1	1	0	0	0	1	0	0	0	13	0	50	29	91	7
2	11	0	2	4	2	2	30	3	10	3	31	3	0.21	0.14	1.48	0	1	1	2	1	0	0	1	1	0	36	0	15	127	155	7
1	8	0	2	4	2	1	29	3	10	3	31	3	0.45	-0.86	-0.52	0	1	0	0	0	0	0	0	0	0	10	7	20	98	150	7
2	9	0	2	4	2	2	29	3	10	3	30	3	-0.59	1.14	-0.52	0	1	2	0	0	1	1	0	0	0	15	17	22	95	143	6
2	9	0	3	4	2	2	29	3	10	3	30	3	-0.59	1.14	-0.52	0	1	2	0	0	1	1	0	0	0	15	17	22	95	143	6
2	11	0	2	4	2	1	29	3	10	3	30	2	-0.07	0.14	-0.52	0	1	1	0	0	0	1	0	0	0	8	10	28	99	122	7
1	8	0	2	4	2	1	27	3	10	3	30	3	0.45	-0.86	-0.52	0	1	0	0	0	0	0	0	0	0	16	9	18	96	141	7
1	8	0	2	4	2	1	27	3	10	3	30	3	0.45	-0.86	-0.52	0	1	0	0	0	0	0	0	0	0	16	9	18	96	141	7
1	9	0	4	4	2	1	29	3	8	3	29	3	0.45	-0.86	-0.52	0	1	0	0	0	0	0	0	0	0	16	9	19	82	147	7
1	9	0	3	4	2	1	29	3	8	3	29	3	0.45	-0.86	-0.52	0	1	0	0	0	0	0	0	0	0	16	9	19	82	147	7
2	9	0	3	4	2	1	28	2	10	3	29	3	-0.07	0.14	-0.52	0	1	1	0	0	1	0	0	0	0	10	22	20	85	138	7
2	9	0	3	4	2	1	28	2	10	3	29	3	-0.07	0.14	-0.52	0	1	1	0	0	1	0	0	0	0	10	22	20	85	138	7
2	8	0	3	4	2	2	28	3	10	3	29	3	1.69	1.14	1.48	0	1	2	2	0	1	1	1	1	0	9	24	27	139	161	7
2	8	0	3	4	2	2	28	3	10	3	29	3	1.69	1.14	1.48	0	1	2	2	0	1	1	1	1	0	9	24	27	139	161	7
1	8	0	3	4	2	1	28	3	10	3	29	3	0.45	-0.86	-0.52	0	1	0	0	0	0	0	0	0	0	16	0	19	94	139	7
1	8	0	3	4	2	1	28	3	10	3	29	3	0.45	-0.86	-0.52	0	1	0	0	0	0	0	0	0	0	16	0	19	94	139	7
1	8	0	3	4	2	1	27	3	10	3	29	3	0.45	-0.86	-0.52	0	1	0	0	0	0	0	0	0	0	8	5	13	96	141	7
2	8	0	2	4	1	1	30	5	10	3	28	5	0.45	-0.86	-0.52	0	1	0	0	0	0	0	0	0	0	6	11	14	95	146	7
1	8	0	3	4	3	1	25	4	8	3	26	3	-0.07	0.14	-0.52	0	1	1	0	0	1	0	0	0	0	14	18	13	85	130	6
1	14	0	4	4	2	2	51	1	8	3	49	1	-0.07	0.14	-0.52	0	2	1	0	1	0	0	0	0	0	23	10	13	89	143	7
1	14	0	3	4	2	2	43	3	10	3	48	3	-0.07	0.14	-0.52	0	2	1	0	0	1	0	0	0	0	17	24	18	62	122	5
1	11	0	3	4	2	3	47	2	8	3	47	2	-1.11	2.14	-0.52	0	2	3	0	1	1	1	0	0	0	22	25	26	93	119	4
1	11	0	3	4	2	3	47	2	8	3	47	2	-1.11	2.14	-0.52	0	2	3	0	1	1	1	0	0	0	22	25	26	93	119	4
2	11	0	3	4	2	2	44	3	8	3	46	3	-0.07	0.14	-0.52	0	2	1	0	0	1	0	0	0	0	11	19	12	87	139	7
2	14	0	3	4	2	2	42	3	9	3	44	3	-0.41	-0.86	0.48	0	2	0	1	0	0	0	0	0	1	9	6	20	59	123	6
2	14	0	3	4	3	1	45	2	5	3	42	1	0.45	-0.86	-0.52	0	2	0	0	0	0	0	0	0	0	5	10	13	86	140	7
1	12	0	4	4	1	1	44	3	8	3	40	2	1.03	2.14	0.48	0	2	3	1	1	1	1	0	0	1	18	38	23	93	121	6
2	11	0	3	4	2	2	38	3	10	3	40	3	-0.07	0.14	-0.52	0	2	1	0	0	1	0	0	0	0	8	21	18	61	89	7
1	10	0	3	4	3	1	34	2	9	3	38	3	-0.41	-0.86	0.48	0	2	0	1	0	0	0	0	1	0	15	7	18	103	158	6
1	14	0	2	4	2	1	35	3	10	3	36	3	-0.41	-0.86	0.48	0	2	0	1	0	0	0	0	1	0	13	11	17	88	154	7
1	15	0	3	4	2	1	34	3	0	3	36	3	0.45	-0.86	-0.52	0	2	0	0	0	0	0	0	0	0	9	4	13	92	130	7
1	11	0	3	4	2	1	29	3	7	3	35	3	-1.27	-0.86	1.48	0	2	0	2	0	0	0	1	1	0	8	4	20	122	158	7
1	8	0	4	4	2	2	31	3	8	3	34	3	-0.59	1.14	-0.52	0	2	2	0	1	1	0	0	0	0	18	33	11	75	131	7
2	8	0	3	4	2	1	30	5	10	3	30	5	0.45	-0.86	-0.52	0	2	0	0	0	0	0	0	0	0	8	6	17	97	146	7
1	8	0	3	4	2	1	34	5	9	3	23	5	0.45	-0.86	-0.52	0	2	0	0	0	0	0	0	0	0	7	13	16	103	148	6
1	8	0	3	4	3	1	33	5	8	3	23	3	-0.07	0.14	-0.52	0	2	1	0	0	1	0	0	0	0	5	30	13	93	129	5
1	14	0	2	4	1	3	50	3	8	3	56	3	0.07	0.14	0.48	0	3	1	1	1	0	0	0	0	1	19	10	13	81	109	6
2	12	0	2	4	2	2	50	3	10	3	51	4	-0.59	1.14	-0.52	0	3	2	0	1	1	0	0	0	0	18	25	20	82	147	7
1	14	0	2	4	2	1	36	3	10	3	47	3	-0.59	1.14	-0.52	0	3	2	0	1	1	0	0	0	0	40	20	20	89	140	4
2	12	0	2	4	2	2	45	3	7	3	44	2	-1.27	-0.86	1.48	0	3	0	2	0	0	0	1	1	0	9	6	12	119	155	7
1	13	0	3	4	2	1	40	3	8	3	42	3	-1.27	-0.86	1.48	0	3	0	2	0	0	0	1	1	0	9	4	18	110	152	7
1	13	0	2	4	1	1	41	3	9	3	41	3	0.55	1.14	0.48	0	3	2	1	0	1	1	0	0	1	14	21	28	96	122	6
1	10	0	2	4	2	1	38	4	10	3	40	4	-1.27	-0.86	1.48	0	3	0	2	0	0	0	1	1	0	10	7	16	106	163	7
2	13	0	4	4	2	1	36	3	8	3	40	3	-0.07	0.14	-0.52	0	3	1	0	0	1	0	0	0	0	15	26	16	83	134	4
2	13	0	3	4	4	2	35	3	8	3	38	3	0.45	-0.86	-0.52	0	3	0	0	0	0	0	0	0	0	10	14	21	68	136	5
1	14	0	2	4	1	1	35	3	8	3	38	3	-1.11	2.14	-0.52	0	3	3	0	1	1	1	0	0	0	26	17	33	84	122	7
1	11	0	2	4	2	1	35	3	10	3	38	3	-1.27	-0.86	1.48	0	3	0	2	0	0	0	1	1	0	9	0	21	117	156	7
1	12	0	2	4	2	1	34	2	10	3	34	3	1.03	2.14	0.48	0	3	3	1	1	1	1	1	0	0	23	27	26	105	128	2
1	8	0	2	4	2	1	33	3	10	3	33	3	0.45	-0.86	-0.52	0	3	0	0	0	0	0	0	0	0	12	5	16	73	149	7
1	15	0	4	4	2	2	31	4	9	3	32	4	0.45	-0.86	-0.52	0	3	0	0	0	0	0	0	0	0	6	8	11	94	139	7
1	8	0	2	4	1	1	27	3	10	3	29	3	0.45	-0.86	-0.52	0	3	0	0	0	0	0	0	0	0	7	7	13	96	148	7
2	8	0	2	4	2	1	25	3	8	3	28	3	0.45	-0.86	-0.52	0	3	0	0	0	0	0	0	0	0	7	6	14	93	145	7
2	8	0	2	4	2	1	24	4	8	3	26	4	-0.07	0.14	-0.52	0	3	1	0	0	1	0	0	0	0	14	17	19	94	137	7
1	14	0	3	4	2	2	52	2	9	3	55	3	-1.11	2.14	-0.52	0	4	3	0	1	1	1	0	0	0	18	40	22	88	143	7
1	12	0	3	4	2	1	41	5	10	3	42	5	0.45	-0.86	-0.52	0	4	0	0	0	0	0	0	0	0	10	5	12	95	128	4
2	12	0	3	4	2	2	41	2	10	3	41	2	0.55	1.14	0.48	0	4	2	1	1	1	0	1	0	0	18	23	14	110	140	5
2	13	0	3	4	3	1	36	1	8	3	38	3	0.07	0.14	0.48	0	4	1	1	0	1	0	1	0	0	8	75	14	145	74	6
2	12	0	3	4	3	1	36	3	10	3	36	3	-0.59	1.14	-0.52	0	4	2	0	1	1	0	0	0	0	20	49	21	45	72	6
1	13	0	3	4	1	1	35	2	10	3	36	2	-0.07	0.14	-0.52	0	4	1	0	0	0	1	0	0	0	13	7	23	75	141	7
1	15	0	3	4	1	1	34	3	8	3	36	3	-0.07	0.14	-0.52	0	4	1	0	0	1	0	0	0	0	11	20	19	72	124	5
2	11	0	3	4	2	1	35	3	9	3	32	3	-0.07	0.14	-0.52	0	4	1	0	0	1	0	0	0	0	13	67	17	103	118	5
2	15	0	3	4	1	2	47	2	8	3	47	3	0.07	0.14	0.48	0	5	1	1	0	0	1	0	0	1	11	13	26	67	135	7
2	12	0	3	4	2	3	46	3	9	3	47	3	0.45	-0.86	-0.52	0	5	0	0	0	0	0	0	0	0	9	16	13	72	128	4
1	14	0	3	4	2	2	43	2	10	3	44	2	0.07	0.14	0.48	0	5	1	1	0	1	0	1	0	0	17	21	20	128	144	4
2	11	0	3	2	1	1	35	2	1	3	40	3	0.45	-0.86	-0.52	0	5	0	0	0	0	0	0	0	0	12	12	20	84	143	3
2	13	0	3	4	2	2	40	4	9	3	39	4	-0.07	0.14	-0.52	0	5	1	0	0	1	0	0	0	0	15	22	19	91	141	5
2	8	0	3	4	4	1	30	3	10	3	38	3	-0.07	0.14	-0.52	0	5	1	0	1	0	0	0	0	0	21	7	8	89	139	6
1	8	0	2	4	2	1	31	2	8	3	31	2	-0.07	0.14	-0.52	0	5	1	0	0	0	1	0	0	0	13	12	23	98	138	5
2	13	0	1	4	2	2	40	4	9	3	39	4	-0.59	1.14	-0.52	0	6	2	0	1	1	0	0	0	0	18	22	19	91	140	5
2	8	0	3	4	2	2	28	3	8	3	28	3	0.07	0.14	0.48	0	7	1	1	0	1	0	0	1	0	15	19	16	94	153	5
2	8	0	3	4	2	2	28	3	8	3	28	3	0.07	0.14	0.48	0	7	1	1	0	1	0	0	1	0	15	19	16	94	153	7
1	13	0	3	4	2	1	37	3	9	3	38	3	0.45	-0.86	-0.52	0	8	0	0	0	0	0	0	0	0	8	5	17	80	146	7
1	9	0	2	4	2	1	38	3	10	3	40	3	-0.59	1.14	-0.52	0	9	2	0	1	0	1	0	0	0	18	14	23	84	131	5
2	10	1	3	1	1	4	49	2	10	3	56	2	-0.07	0.14	-0.52	0	0	1	0	0	0	1	0	0	0	8	1	28	91	131	7
2	10	1	3	3	2	2	49	3	10	3	56	3	0.45	-0.86	-0.52	0	0	0	0	0	0	0	0	0	0	8	10	13	57	117	7
1	13	1	3	4	1	1	37	4	10	3	56	4	-0.59	1.14	-0.52	0	0	2	0	1	0	1	0	0	0	22	12	31	95	145	6
2	11	1	4	4	1	1	50	3	10	3	54	3	0.21	0.14	1.48	0	0	1	2	0	0	1	1	1	0	9	4	28	120	164	6
2	9	1	3	3	1	2	43	1	10	3	54	5	0.07	0.14	0.48	0	0	1	1	0	0	1	1	0	0	12	8	30	132	134	6
2	11	1	3	1	2	1	49	3	8	3	53	3	-0.07	0.14	-0.52	0	0	1	0	1	0	0	0	0	0	22	9	14	93	148	7
2	14	1	2	1	2	2	51	3	5	3	52	3	-1.11	2.14	-0.52	0	0	3	0	1	1	1	0	0	0	31	55	25	95	140	6
1	13	1	3	1	2	4	50	3	10	3	52	3	-0.07	0.14	-0.52	0	0	1	0	0	1	0	0	0	0	9	46	17	82	109	7
2	10	1	3	1	2	2	49	2	0	3	52	2	0.45	-0.86	-0.52	0	0	0	0	0	0	0	0	0	0	8	2	16	68	114	6
1	11	1	1	4	1	2	52	5	10	3	51	5	-0.07	0.14	-0.52	0	0	1	0	1	0	0	0	0	0	20	9	9	79	85	6
1	14	1	3	3	3	2	50	3	10	3	51	4	-0.59	1.14	-0.52	0	0	2	0	1	1	0	0	0	0	21	46	14	79	103	7
2	14	1	3	1	2	2	49	3	8	3	51	3	-0.59	1.14	-0.52	0	0	2	0	1	1	0	0	0	0	23	17	12	95	145	7
2	14	1	1	2	1	3	48	3	5	3	51	3	-1.11	2.14	-0.52	0	0	3	0	1	1	1	0	0	0	19	31	23	95	142	5
2	14	1	3	2	1	3	48	3	6	3	51	3	-0.07	0.14	-0.52	0	0	1	0	0	1	0	0	0	0	13	19	15	81	123	2
2	8	1	3	1	2	2	47	2	10	3	51	2	-0.07	0.14	-0.52	0	0	1	0	0	0	1	0	0	0	8	3	26	73	137	7
2	8	1	2	1	2	2	47	2	10	3	51	2	-0.07	0.14	-0.52	0	0	1	0	0	0	1	0	0	0	8	3	26	73	137	7
2	10	1	2	1	2	2	47	3	10	3	51	3	-0.41	-0.86	0.48	0	0	0	1	0	0	0	0	1	0	8	7	12	99	158	7
2	10	1	2	3	3	2	46	3	3	3	50	1	-0.41	-0.86	0.48	0	0	0	1	0	0	0	0	1	0	17	5	18	65	152	7
2	13	1	2	4	2	2	46	3	10	3	50	3	0.45	-0.86	-0.52	0	0	0	0	0	0	0	0	0	0	8	9	19	75	126	6
1	12	1	2	1	3	1	35	4	0	3	50	4	0.45	-0.86	-0.52	0	0	0	0	0	0	0	0	0	0	8	6	15	100	133	6
2	12	1	3	1	2	2	49	3	0	3	49	3	0.45	-0.86	-0.52	0	0	0	0	0	0	0	0	0	0	16	5	18	93	138	5
1	13	1	2	3	2	2	47	4	8	3	49	2	0.07	0.14	0.48	0	0	1	1	0	0	1	0	0	1	8	2	22	67	130	7
1	11	1	2	1	2	2	46	2	8	3	49	2	0.21	0.14	1.48	0	0	1	2	0	0	1	1	1	0	13	10	23	112	160	7
1	12	1	2	2	2	1	46	3	10	3	49	3	0.45	-0.86	-0.52	0	0	0	0	0	0	0	0	0	0	11	5	19	82	56	7
2	14	1	2	3	4	2	39	3	10	3	49	3	0.45	-0.86	-0.52	0	0	0	0	0	0	0	0	0	0	8	0	12	103	142	7
2	11	1	2	4	2	2	50	3	8	3	48	3	0.45	-0.86	-0.52	0	0	0	0	0	0	0	0	0	0	10	13	21	99	141	5
1	14	1	2	3	3	2	48	2	5	3	48	3	0.55	1.14	0.48	0	0	2	1	1	1	0	1	0	0	19	23	19	105	122	7
1	12	1	3	3	2	1	48	4	9	3	48	4	0.07	0.14	0.48	0	0	1	1	0	0	1	1	0	0	8	1	27	133	139	7
2	13	1	1	3	3	3	47	3	5	3	48	3	0.07	0.14	0.48	0	0	1	1	0	1	0	1	0	0	14	31	19	105	133	6
2	10	1	2	1	2	2	47	3	10	3	48	3	0.45	-0.86	-0.52	0	0	0	0	0	0	0	0	0	0	8	6	19	92	137	7
2	10	1	2	1	2	2	47	3	10	3	48	3	0.45	-0.86	-0.52	0	0	0	0	0	0	0	0	0	0	8	6	19	92	137	7
2	11	1	2	1	2	2	46	3	8	3	48	3	1.69	1.14	1.48	0	0	2	2	1	1	0	1	1	0	26	18	11	116	156	6
1	11	1	4	2	2	2	46	3	10	3	48	3	-0.41	-0.86	0.48	0	0	0	1	0	0	0	0	1	0	17	5	21	91	159	7
1	12	1	2	2	2	2	46	3	10	3	48	3	-0.07	0.14	-0.52	0	0	1	0	1	0	0	0	0	0	24	0	19	29	67	7
1	12	1	2	2	2	2	46	3	10	3	48	3	-0.07	0.14	-0.52	0	0	1	0	1	0	0	0	0	0	24	0	19	29	67	7
2	15	1	3	1	2	1	45	1	9	3	48	3	0.45	-0.86	-0.52	0	0	0	0	0	0	0	0	0	0	14	14	16	75	131	4
1	11	1	2	4	2	2	50	3	10	3	47	3	0.45	-0.86	-0.52	0	0	0	0	0	0	0	0	0	0	10	8	18	83	140	6
2	14	1	2	1	2	2	48	3	7	3	47	3	-0.41	-0.86	0.48	0	0	0	1	0	0	0	1	0	0	8	0	17	108	148	7
2	13	1	3	3	5	2	48	3	10	3	47	5	-1.11	2.14	-0.52	0	0	3	0	1	1	1	0	0	0	40	56	33	61	133	7
2	10	1	2	1	2	3	47	2	0	3	47	2	-0.07	0.14	-0.52	0	0	1	0	0	0	1	0	0	0	8	12	29	99	132	5
2	10	1	4	1	2	3	47	2	0	3	47	2	-0.07	0.14	-0.52	0	0	1	0	0	0	1	0	0	0	8	12	29	99	132	5
1	12	1	2	1	2	2	46	2	10	3	47	2	-0.41	-0.86	0.48	0	0	0	1	0	0	0	0	1	0	8	4	17	95	152	5
2	14	1	2	3	5	1	45	3	8	3	47	3	-1.27	-0.86	1.48	0	0	0	2	0	0	0	1	1	0	12	0	15	111	167	7
1	10	1	3	1	4	2	45	2	10	3	47	2	0.45	-0.86	-0.52	0	0	0	0	0	0	0	0	0	0	8	2	17	98	116	7
1	10	1	3	1	4	2	45	2	10	3	47	2	0.45	-0.86	-0.52	0	0	0	0	0	0	0	0	0	0	8	2	17	98	116	7
1	10	1	3	1	2	2	41	5	10	3	47	5	-0.41	-0.86	0.48	0	0	0	1	0	0	0	1	0	0	9	15	18	110	137	7
1	12	1	3	1	2	1	40	3	10	3	47	3	0.45	-0.86	-0.52	0	0	0	0	0	0	0	0	0	0	17	8	14	83	129	7
2	11	1	3	1	2	1	38	3	10	3	47	3	0.45	-0.86	-0.52	0	0	0	0	0	0	0	0	0	0	16	13	19	81	148	7
2	12	1	3	1	2	1	38	4	10	3	47	4	0.07	0.14	0.48	0	0	1	1	0	0	1	1	0	0	15	9	22	116	150	6
2	14	1	3	2	1	3	48	3	8	3	46	3	-0.07	0.14	-0.52	0	0	1	0	0	1	0	0	0	0	8	24	14	74	124	7
1	13	1	3	1	4	1	47	2	10	3	46	2	0.45	-0.86	-0.52	0	0	0	0	0	0	0	0	0	0	17	8	14	81	143	7
1	13	1	3	1	2	2	47	2	10	3	46	2	1.03	2.14	0.48	0	0	3	1	1	1	1	1	0	0	28	20	24	123	124	5
2	13	1	3	4	2	2	47	3	10	3	46	3	-0.07	0.14	-0.52	0	0	1	0	1	0	0	0	0	0	24	9	15	88	137	6
2	12	1	3	1	2	2	46	2	5	3	46	2	-0.41	-0.86	0.48	0	0	0	1	0	0	0	0	1	0	11	13	13	99	160	4
2	11	1	3	1	2	2	46	1	10	3	46	1	-0.59	1.14	-0.52	0	0	2	0	1	1	0	0	0	0	30	19	10	44	92	4
2	11	1	3	1	2	2	46	1	10	3	46	1	-0.59	1.14	-0.52	0	0	2	0	1	1	0	0	0	0	30	19	10	44	92	4
1	11	1	3	1	2	1	46	2	10	3	46	2	0.07	0.14	0.48	0	0	1	1	0	0	1	1	0	0	10	5	26	108	144	3
1	11	1	3	1	2	2	45	3	6	3	46	3	-0.07	0.14	-0.52	0	0	1	0	0	1	0	0	0	0	12	37	17	77	129	6
1	9	1	3	1	2	1	45	3	10	3	46	3	-1.27	-0.86	1.48	0	0	0	2	0	0	0	1	1	0	8	0	17	136	161	7
2	11	1	3	3	2	2	45	3	10	3	46	3	-0.59	1.14	-0.52	0	0	2	0	1	0	1	0	0	0	20	9	24	87	143	7
1	12	1	3	1	2	2	45	4	10	3	46	3	-0.07	0.14	-0.52	0	0	1	0	0	1	0	0	0	0	12	19	16	76	135	5
1	10	1	3	3	3	1	44	1	0	3	46	3	0.45	-0.86	-0.52	0	0	0	0	0	0	0	0	0	0	8	4	9	43	72	3
1	10	1	3	3	1	1	44	1	0	3	46	3	0.45	-0.86	-0.52	0	0	0	0	0	0	0	0	0	0	8	4	9	43	72	3
2	10	1	3	1	2	3	44	2	2	3	46	2	-0.07	0.14	-0.52	0	0	1	0	0	0	1	0	0	0	8	14	31	62	53	7
2	10	1	3	1	2	3	44	2	2	3	46	2	-0.07	0.14	-0.52	0	0	1	0	0	0	1	0	0	0	8	14	31	62	53	7
2	15	1	3	3	3	2	44	3	5	3	46	3	0.45	-0.86	-0.52	0	0	0	0	0	0	0	0	0	0	9	12	19	65	116	7
2	13	1	2	1	2	2	44	2	10	3	46	2	-0.07	0.14	-0.52	0	0	1	0	1	0	0	0	0	0	20	0	12	99	148	6
1	14	1	3	1	2	2	43	1	7	3	46	3	-0.59	1.14	-0.52	0	0	2	0	1	1	0	0	0	0	19	23	17	70	123	7
1	12	1	3	4	2	2	41	2	7	3	46	2	-0.59	1.14	-0.52	0	0	2	0	1	1	0	0	0	0	20	17	14	75	134	6
2	8	1	2	3	2	2	48	2	10	3	45	3	0.45	-0.86	-0.52	0	0	0	0	0	0	0	0	0	0	12	10	13	86	149	7
2	8	1	2	3	2	2	48	2	10	3	45	3	0.45	-0.86	-0.52	0	0	0	0	0	0	0	0	0	0	12	10	13	86	149	7
1	15	1	3	3	2	1	47	3	10	3	45	3	0.07	0.14	0.48	0	0	1	1	1	0	0	0	1	0	32	4	15	83	152	7
2	10	1	3	1	2	2	45	1	0	3	45	3	-0.07	0.14	-0.52	0	0	1	0	0	1	0	0	0	0	12	18	20	87	110	6
2	10	1	3	1	2	2	45	1	0	3	45	3	-0.07	0.14	-0.52	0	0	1	0	0	1	0	0	0	0	12	18	20	87	110	6
2	10	1	1	3	5	2	45	3	5	3	45	3	-0.41	-0.86	0.48	0	0	0	1	0	0	0	1	0	0	8	2	19	106	119	6
2	10	1	3	3	5	2	45	3	5	3	45	3	-0.41	-0.86	0.48	0	0	0	1	0	0	0	1	0	0	8	2	19	106	119	6
1	12	1	3	4	2	2	45	4	8	3	45	4	0.55	1.14	0.48	0	0	2	1	1	1	0	0	1	0	21	24	14	96	158	7
2	13	1	2	1	2	2	45	3	10	3	45	3	0.45	-0.86	-0.52	0	0	0	0	0	0	0	0	0	0	10	8	17	72	128	7
1	13	1	3	1	2	3	44	4	8	3	45	4	-0.41	-0.86	0.48	0	0	0	1	0	0	0	1	0	0	6	9	13	118	136	6
2	14	1	3	1	2	2	44	3	9	3	45	3	0.07	0.14	0.48	0	0	1	1	0	1	0	1	0	0	11	48	15	106	133	7
1	12	1	2	1	1	2	44	3	10	3	45	3	-0.41	-0.86	0.48	0	0	0	1	0	0	0	1	0	0	8	4	21	105	142	6
1	10	1	2	3	3	2	42	3	5	3	45	2	-0.41	-0.86	0.48	0	0	0	1	0	0	0	0	1	0	9	2	18	83	159	7
1	10	1	2	3	4	2	42	2	10	3	45	1	0.45	-0.86	-0.52	0	0	0	0	0	0	0	0	0	0	13	2	15	104	142	7
1	11	1	2	1	2	2	42	3	10	3	45	3	0.55	1.14	0.48	0	0	2	1	1	0	1	1	0	0	39	6	28	138	139	6
1	14	1	2	1	2	1	42	3	10	3	45	3	0.45	-0.86	-0.52	0	0	0	0	0	0	0	0	0	0	8	3	19	98	130	6
2	15	1	1	2	2	2	42	3	10	3	45	3	-0.59	1.14	-0.52	0	0	2	0	1	1	0	0	0	0	31	49	18	57	103	7
2	13	1	2	4	2	2	41	2	10	3	45	2	-1.27	-0.86	1.48	0	0	0	2	0	0	0	1	1	0	8	9	10	111	163	6
1	15	1	2	1	2	1	41	2	10	3	45	2	0.45	-0.86	-0.52	0	0	0	0	0	0	0	0	0	0	8	4	13	58	138	6
1	10	1	3	1	2	1	49	4	10	3	44	4	-1.27	-0.86	1.48	0	0	0	2	0	0	0	1	1	0	13	8	19	108	155	7
1	8	1	2	1	3	3	46	3	10	3	44	3	-0.59	1.14	-0.52	0	0	2	0	1	1	0	0	0	0	24	23	13	60	135	7
1	8	1	3	1	3	3	46	3	10	3	44	3	-0.59	1.14	-0.52	0	0	2	0	1	1	0	0	0	0	24	23	13	60	135	7
2	13	1	2	1	2	2	44	3	5	3	44	3	0.45	-0.86	-0.52	0	0	0	0	0	0	0	0	0	0	8	0	17	97	125	7
2	8	1	3	1	2	2	44	3	10	3	44	3	-1.27	-0.86	1.48	0	0	0	2	0	0	0	1	1	0	8	13	21	113	151	5
2	13	1	1	1	2	3	43	3	8	3	44	3	-0.07	0.14	-0.52	0	0	1	0	0	1	0	0	0	0	12	29	18	86	116	7
1	10	1	3	1	2	3	43	2	10	3	44	2	-1.27	-0.86	1.48	0	0	0	2	0	0	0	1	1	0	8	9	21	110	156	6
2	13	1	3	1	2	2	43	3	10	3	44	3	-0.59	1.14	-0.52	0	0	2	0	1	1	0	0	0	0	26	48	16	78	100	6
2	13	1	3	1	2	2	42	2	4	3	44	2	-0.41	-0.86	0.48	0	0	0	1	0	0	0	1	0	0	8	9	14	108	131	6
2	14	1	1	2	1	2	42	3	10	3	44	3	0.45	-0.86	-0.52	0	0	0	0	0	0	0	0	0	0	8	4	12	75	132	7
1	8	1	3	1	3	2	41	3	0	3	44	1	0.07	0.14	0.48	0	0	1	1	0	0	1	0	1	0	12	4	24	72	162	6
1	14	1	3	3	5	2	40	4	9	3	44	3	0.55	1.14	0.48	0	0	2	1	1	1	0	0	1	0	22	38	14	86	155	7
2	14	1	3	1	2	2	40	2	10	3	44	2	-0.07	0.14	-0.52	0	0	1	0	0	1	0	0	0	0	8	23	18	56	148	6
1	9	1	2	3	2	2	40	3	10	3	44	3	-0.41	-0.86	0.48	0	0	0	1	0	0	0	1	0	0	12	10	11	111	117	7
1	9	1	3	3	2	2	40	3	10	3	44	3	-0.41	-0.86	0.48	0	0	0	1	0	0	0	1	0	0	12	10	11	111	117	7
1	10	1	3	1	2	1	38	2	10	3	44	2	-0.41	-0.86	0.48	0	0	0	1	0	0	0	0	1	0	8	5	13	83	155	7
2	10	1	2	1	2	1	46	2	5	3	43	2	-1.27	-0.86	1.48	0	0	0	2	0	0	0	1	1	0	12	5	20	128	155	7
2	12	1	3	1	2	2	44	3	10	3	43	3	0.45	-0.86	-0.52	0	0	0	0	0	0	0	0	0	0	10	5	12	97	147	7
2	12	1	3	3	3	2	43	2	0	3	43	2	0.45	-0.86	-0.52	0	0	0	0	0	0	0	0	0	0	9	7	19	79	134	7
2	12	1	3	3	3	2	43	2	0	3	43	2	0.45	-0.86	-0.52	0	0	0	0	0	0	0	0	0	0	9	7	19	79	134	7
1	11	1	2	1	4	2	42	2	3	3	43	2	0.55	1.14	0.48	0	0	2	1	1	1	0	1	0	0	18	24	21	106	135	6
1	11	1	4	4	2	2	42	3	8	3	43	3	-0.07	0.14	-0.52	0	0	1	0	0	0	1	0	0	0	10	8	23	101	124	6
2	11	1	3	4	2	3	42	2	9	3	43	2	-0.07	0.14	-0.52	0	0	1	0	0	1	0	0	0	0	13	17	21	80	147	5
2	11	1	4	1	5	1	42	2	10	3	43	3	0.45	-0.86	-0.52	0	0	0	0	0	0	0	0	0	0	13	14	18	101	147	6
1	12	1	4	4	2	2	41	2	7	3	43	2	0.45	-0.86	-0.52	0	0	0	0	0	0	0	0	0	0	8	9	14	66	110	5
1	9	1	4	3	3	2	40	1	4	3	43	2	-0.59	1.14	-0.52	0	0	2	0	1	1	0	0	0	0	18	25	14	83	133	7
1	9	1	2	3	3	2	40	1	4	3	43	2	-0.59	1.14	-0.52	0	0	2	0	1	1	0	0	0	0	18	25	14	83	133	7
1	13	1	4	4	2	2	40	3	10	3	43	3	-0.07	0.14	-0.52	0	0	1	0	0	0	1	0	0	0	13	16	25	78	112	5
1	14	1	4	1	2	2	40	3	10	3	43	3	-0.59	1.14	-0.52	0	0	2	0	1	1	0	0	0	0	21	18	14	96	148	7
2	13	1	2	1	2	1	38	3	5	3	43	3	0.07	0.14	0.48	0	0	1	1	1	0	0	1	0	0	23	1	16	114	141	7
1	13	1	4	3	3	1	35	1	3	3	43	2	-1.27	-0.86	1.48	0	0	0	2	0	0	0	1	0	1	5	0	16	105	144	7
2	9	1	4	1	2	1	35	3	10	3	43	3	-0.41	-0.86	0.48	0	0	0	1	0	0	0	1	0	0	8	6	21	141	141	7
1	9	1	4	1	2	2	45	2	10	3	42	2	-0.07	0.14	-0.52	0	0	1	0	0	1	0	0	0	0	14	17	16	77	133	6
2	10	1	3	1	2	1	44	3	5	3	42	3	-0.07	0.14	-0.52	0	0	1	0	1	0	0	0	0	0	22	9	18	80	141	7
2	13	1	4	1	2	3	43	3	2	3	42	3	-1.11	2.14	-0.52	0	0	3	0	1	1	1	0	0	0	24	51	22	69	126	4
2	10	1	3	2	2	2	43	3	10	3	42	3	-1.27	-0.86	1.48	0	0	0	2	0	0	0	1	1	0	9	3	14	123	158	7
1	12	1	4	1	2	2	43	3	10	3	42	2	-0.59	1.14	-0.52	0	0	2	0	1	0	1	0	0	0	21	8	22	76	133	7
1	12	1	4	1	2	2	43	3	10	3	42	2	-0.59	1.14	-0.52	0	0	2	0	1	0	1	0	0	0	21	8	22	76	133	7
2	12	1	3	1	2	3	42	3	10	3	42	3	0.07	0.14	0.48	0	0	1	1	0	1	0	0	1	0	13	17	18	101	155	6
2	12	1	2	3	2	2	42	4	10	3	42	4	-1.27	-0.86	1.48	0	0	0	2	0	0	0	1	1	0	8	0	20	127	158	7
1	14	1	4	1	2	2	41	3	8	3	42	3	-0.07	0.14	-0.52	0	0	1	0	0	1	0	0	0	0	17	33	19	88	112	6
2	11	1	1	4	2	2	41	2	10	3	42	2	0.55	1.14	0.48	0	0	2	1	1	1	0	0	1	0	25	32	20	99	160	6
2	8	1	2	1	2	3	41	3	10	3	42	3	0.45	-0.86	-0.52	0	0	0	0	0	0	0	0	0	0	13	13	14	78	134	7
2	12	1	4	4	2	2	41	3	10	3	42	3	0.45	-0.86	-0.52	0	0	0	0	0	0	0	0	0	0	8	3	15	84	139	5
1	11	1	2	1	2	1	40	2	4	3	42	2	0.45	-0.86	-0.52	0	0	0	0	0	0	0	0	0	0	8	5	16	96	145	6
1	11	1	2	1	2	2	40	2	5	3	42	2	0.07	0.14	0.48	0	0	1	1	0	0	1	1	0	0	13	14	25	107	114	7
1	12	1	2	1	2	2	40	2	7	3	42	2	-0.07	0.14	-0.52	0	0	1	0	0	1	0	0	0	0	17	20	19	96	143	7
1	14	1	2	1	2	1	40	2	8	3	42	2	0.45	-0.86	-0.52	0	0	0	0	0	0	0	0	0	0	8	13	14	72	104	6
2	8	1	2	4	2	1	40	3	8	3	42	3	0.45	-0.86	-0.52	0	0	0	0	0	0	0	0	0	0	11	4	8	87	145	4
1	12	1	4	1	2	2	40	2	10	3	42	2	-0.59	1.14	-0.52	0	0	2	0	1	0	1	0	0	0	22	8	23	102	112	7
1	11	1	2	4	3	2	39	1	10	3	42	2	-0.07	0.14	-0.52	0	0	1	0	0	1	0	0	0	0	16	21	11	76	131	6
1	12	1	2	4	2	1	39	4	10	3	42	4	-0.41	-0.86	0.48	0	0	0	1	0	0	0	1	0	0	10	10	15	107	146	6
1	12	1	2	1	3	2	38	4	6	3	42	4	-1.27	-0.86	1.48	0	0	0	2	0	0	0	1	1	0	8	6	11	122	158	7
2	13	1	2	1	2	1	38	3	10	3	42	3	-0.07	0.14	-0.52	0	0	1	0	1	0	0	0	0	0	21	12	19	58	130	6
2	12	1	2	1	2	1	37	2	9	3	42	2	0.45	-0.86	-0.52	0	0	0	0	0	0	0	0	0	0	7	6	19	84	113	6
2	8	1	2	1	2	2	32	1	10	3	42	3	0.45	-0.86	-0.52	0	0	0	0	0	0	0	0	0	0	12	13	16	72	123	5
1	11	1	2	1	2	2	43	4	10	3	41	4	0.07	0.14	0.48	0	0	1	1	1	0	0	0	1	0	18	11	21	91	158	5
2	10	1	3	3	3	2	42	2	6	3	41	1	-0.59	1.14	-0.52	0	0	2	0	1	1	0	0	0	0	20	40	21	53	96	7
2	13	1	2	1	2	2	41	2	9	3	41	2	-0.07	0.14	-0.52	0	0	1	0	1	0	0	0	0	0	20	16	19	88	139	7
1	11	1	2	4	2	2	40	1	10	3	41	3	0.45	-0.86	-0.52	0	0	0	0	0	0	0	0	0	0	9	15	11	66	130	7
1	10	1	4	2	3	2	40	2	10	3	41	2	0.21	0.14	1.48	0	0	1	2	0	0	1	1	1	0	12	8	22	126	159	7
1	10	1	2	2	3	2	40	2	10	3	41	2	0.21	0.14	1.48	0	0	1	2	0	0	1	1	1	0	12	8	22	126	159	7
2	9	1	2	1	2	1	40	3	10	3	41	3	-0.07	0.14	-0.52	0	0	1	0	1	0	0	0	0	0	20	9	16	85	132	7
2	13	1	2	1	2	1	40	3	10	3	41	3	-1.27	-0.86	1.48	0	0	0	2	0	0	0	1	1	0	8	4	17	122	168	7
1	9	1	4	1	2	1	40	4	10	3	41	5	-1.27	-0.86	1.48	0	0	0	2	0	0	0	1	1	0	9	2	17	117	157	7
1	11	1	2	1	2	1	39	3	9	3	41	3	-0.41	-0.86	0.48	0	0	0	1	0	0	0	0	1	0	8	7	13	82	155	7
1	9	1	2	1	2	2	39	3	10	3	41	3	0.45	-0.86	-0.52	0	0	0	0	0	0	0	0	0	0	8	5	21	91	108	7
2	14	1	2	1	3	1	39	4	10	3	41	2	-0.59	1.14	-0.52	0	0	2	0	1	0	1	0	0	0	40	4	25	93	146	6
2	8	1	2	3	3	3	38	2	7	3	41	2	-0.07	0.14	-0.52	0	0	1	0	0	1	0	0	0	0	13	29	17	83	116	6
1	13	1	2	4	2	1	38	2	8	3	41	3	0.21	0.14	1.48	0	0	1	2	1	0	0	1	1	0	26	10	14	116	160	6
1	8	1	2	1	2	1	38	2	9	3	41	2	-0.41	-0.86	0.48	0	0	0	1	0	0	0	0	1	0	8	12	17	90	157	7
2	14	1	2	3	3	3	38	3	10	3	41	3	-0.07	0.14	-0.52	0	0	1	0	0	1	0	0	0	0	15	29	14	84	127	7
2	11	1	2	3	2	2	37	2	5	3	41	1	0.45	-0.86	-0.52	0	0	0	0	0	0	0	0	0	0	14	13	19	77	139	6
2	11	1	4	3	2	2	37	2	5	3	41	1	0.45	-0.86	-0.52	0	0	0	0	0	0	0	0	0	0	14	13	19	77	139	6
2	13	1	2	2	1	3	37	2	10	3	41	3	-0.59	1.14	-0.52	0	0	2	0	1	1	0	0	0	0	20	17	11	87	122	6
1	12	1	2	1	2	1	37	3	10	3	41	3	-1.27	-0.86	1.48	0	0	0	2	0	0	0	1	1	0	8	2	14	120	165	7
1	10	1	3	1	4	3	33	1	10	3	41	2	-0.07	0.14	-0.52	0	0	1	0	0	1	0	0	0	0	8	20	16	92	149	7
1	11	1	2	1	2	2	32	3	10	3	41	3	-0.41	-0.86	0.48	0	0	0	1	0	0	0	0	1	0	8	7	13	82	153	7
2	9	1	2	1	3	1	29	1	0	3	41	1	-0.07	0.14	-0.52	0	0	1	0	0	1	0	0	0	0	16	40	0	48	63	6
2	9	1	2	1	3	1	29	1	0	3	41	1	-0.07	0.14	-0.52	0	0	1	0	0	1	0	0	0	0	16	40	0	48	63	6
2	8	1	2	1	2	1	43	3	10	3	40	3	-1.27	-0.86	1.48	0	0	0	2	0	0	0	1	1	0	8	0	14	113	164	7
2	8	1	2	3	3	2	42	3	10	3	40	3	-0.41	-0.86	0.48	0	0	0	1	0	0	0	0	1	0	11	4	14	67	154	7
2	8	1	2	3	3	2	42	3	10	3	40	3	-0.41	-0.86	0.48	0	0	0	1	0	0	0	0	1	0	11	4	14	67	154	7
1	14	1	3	1	2	1	41	2	7	3	40	2	-0.07	0.14	-0.52	0	0	1	0	0	1	0	0	0	0	17	21	14	87	129	5
1	13	1	2	4	1	1	41	4	9	3	40	5	0.55	1.14	0.48	0	0	2	1	1	0	1	0	1	0	21	12	23	95	152	6
2	11	1	3	1	2	2	40	3	9	3	40	3	-0.41	-0.86	0.48	0	0	0	1	0	0	0	0	1	0	8	0	13	98	163	7
2	13	1	2	1	2	1	40	3	9	3	40	3	0.45	-0.86	-0.52	0	0	0	0	0	0	0	0	0	0	8	0	14	87	136	7
1	10	1	2	3	4	1	40	2	10	3	40	2	0.45	-0.86	-0.52	0	0	0	0	0	0	0	0	0	0	8	5	14	84	116	7
2	15	1	2	1	2	3	40	2	10	3	40	2	-0.07	0.14	-0.52	0	0	1	0	0	1	0	0	0	0	10	22	20	69	132	7
2	8	1	2	3	2	2	40	3	10	3	40	2	-0.07	0.14	-0.52	0	0	1	0	1	0	0	0	0	0	40	14	17	81	126	7
2	8	1	3	3	2	2	40	3	10	3	40	2	-0.07	0.14	-0.52	0	0	1	0	1	0	0	0	0	0	40	14	17	81	126	7
1	8	1	2	1	2	2	40	3	10	3	40	3	0.07	0.14	0.48	0	0	1	1	0	1	0	0	1	0	14	17	18	89	151	6
1	8	1	2	1	2	2	40	3	10	3	40	3	0.07	0.14	0.48	0	0	1	1	0	1	0	0	1	0	14	17	18	89	151	6
2	9	1	3	1	2	1	40	3	10	3	40	2	-0.41	-0.86	0.48	0	0	0	1	0	0	0	1	0	0	10	9	15	123	149	7
2	11	1	3	1	2	2	40	3	10	3	40	3	-0.07	0.14	-0.52	0	0	1	0	0	0	1	0	0	0	12	10	24	90	119	6
2	12	1	3	1	2	2	40	3	10	3	40	3	-0.07	0.14	-0.52	0	0	1	0	0	0	1	0	0	0	14	0	50	29	91	7
2	12	1	3	1	2	2	40	3	10	3	40	3	-0.07	0.14	-0.52	0	0	1	0	0	0	1	0	0	0	14	0	50	29	91	7
1	13	1	3	2	2	1	40	3	10	3	40	3	0.55	1.14	0.48	0	0	2	1	1	0	1	0	1	0	20	10	22	102	164	7
1	13	1	3	2	1	2	40	3	10	3	40	2	-0.59	1.14	-0.52	0	0	2	0	0	1	1	0	0	0	17	34	25	73	113	7
1	15	1	3	3	1	1	40	3	10	3	40	3	0.45	-0.86	-0.52	0	0	0	0	0	0	0	0	0	0	16	16	16	84	132	7
2	14	1	3	1	2	2	39	3	9	3	40	3	0.45	-0.86	-0.52	0	0	0	0	0	0	0	0	0	0	10	2	18	87	147	7
2	12	1	3	1	2	2	39	3	10	3	40	3	0.45	-0.86	-0.52	0	0	0	0	0	0	0	0	0	0	8	9	19	99	121	7
1	8	1	3	3	2	2	38	2	5	3	40	3	-0.59	1.14	-0.52	0	0	2	0	1	0	1	0	0	0	25	11	24	96	118	7
1	8	1	3	3	2	2	38	2	5	3	40	3	-0.59	1.14	-0.52	0	0	2	0	1	0	1	0	0	0	25	11	24	96	118	7
2	12	1	3	1	2	1	38	1	9	3	40	1	0.45	-0.86	-0.52	0	0	0	0	0	0	0	0	0	0	8	14	13	79	108	6
2	11	1	3	4	2	1	38	3	10	3	40	3	0.45	-0.86	-0.52	0	0	0	0	0	0	0	0	0	0	8	10	15	104	144	6
2	13	1	3	1	4	1	38	3	10	3	40	2	-1.27	-0.86	1.48	0	0	0	2	0	0	0	1	1	0	12	5	19	106	163	7
2	13	1	3	1	2	2	38	3	10	3	40	3	-0.07	0.14	-0.52	0	0	1	0	0	0	1	0	0	0	16	6	23	76	139	7
2	12	1	3	4	2	1	38	5	10	3	40	5	-0.41	-0.86	0.48	0	0	0	1	0	0	0	0	1	0	10	10	13	91	151	6
2	8	1	3	1	2	2	37	3	2	3	40	3	0.07	0.14	0.48	0	0	1	1	1	0	0	0	1	0	40	10	18	97	155	7
2	12	1	3	3	3	1	37	3	5	3	40	4	-0.41	-0.86	0.48	0	0	0	1	0	0	0	1	0	0	11	14	15	145	144	6
1	10	1	3	3	2	1	37	3	10	3	40	3	-0.07	0.14	-0.52	0	0	1	0	1	0	0	0	0	0	20	7	18	84	142	7
1	11	1	3	1	2	2	37	3	10	3	40	3	0.21	0.14	1.48	0	0	1	2	0	0	1	1	1	0	11	4	22	105	153	7
1	12	1	3	4	2	1	37	4	10	3	40	4	0.45	-0.86	-0.52	0	0	0	0	0	0	0	0	0	0	8	7	21	102	142	6
2	12	1	3	4	2	1	36	3	10	3	40	3	0.45	-0.86	-0.52	0	0	0	0	0	0	0	0	0	0	9	5	16	95	135	6
2	14	1	3	1	2	1	36	3	10	3	40	3	-0.07	0.14	-0.52	0	0	1	0	0	1	0	0	0	0	16	21	16	80	141	7
1	12	1	3	4	1	1	36	4	10	3	40	4	-0.41	-0.86	0.48	0	0	0	1	0	0	0	0	1	0	8	3	18	84	162	6
2	13	1	3	1	2	2	35	3	10	3	40	3	0.07	0.14	0.48	0	0	1	1	0	0	1	0	1	0	16	2	29	85	157	7
1	15	1	3	1	2	1	35	3	10	3	40	3	-1.27	-0.86	1.48	0	0	0	2	0	0	0	1	1	0	8	2	16	125	168	7
1	10	1	3	2	1	1	35	4	10	3	40	4	-0.41	-0.86	0.48	0	0	0	1	0	0	0	0	1	0	14	8	19	98	155	7
2	12	1	3	1	2	2	34	3	8	3	40	3	-0.59	1.14	-0.52	0	0	2	0	1	0	1	0	0	0	30	3	30	87	107	7
2	12	1	3	1	2	2	34	3	8	3	40	3	-0.59	1.14	-0.52	0	0	2	0	1	0	1	0	0	0	30	3	30	87	107	7
2	12	1	3	1	2	1	33	2	10	3	40	2	0.45	-0.86	-0.52	0	0	0	0	0	0	0	0	0	0	12	8	12	77	141	7
2	13	1	3	4	1	1	33	3	10	3	40	3	0.07	0.14	0.48	0	0	1	1	0	0	1	1	0	0	17	10	25	115	138	4
1	11	1	3	3	3	3	32	4	5	3	40	3	0.45	-0.86	-0.52	0	0	0	0	0	0	0	0	0	0	11	8	16	57	93	2
1	11	1	3	3	3	3	32	4	5	3	40	3	0.45	-0.86	-0.52	0	0	0	0	0	0	0	0	0	0	11	8	16	57	93	2
1	11	1	3	3	3	3	32	4	5	3	40	3	0.45	-0.86	-0.52	0	0	0	0	0	0	0	0	0	0	11	8	16	57	93	2
1	11	1	3	3	3	3	32	4	5	3	40	3	0.45	-0.86	-0.52	0	0	0	0	0	0	0	0	0	0	11	8	16	57	93	2
1	10	1	3	1	1	1	32	3	10	3	40	3	0.45	-0.86	-0.52	0	0	0	0	0	0	0	0	0	0	13	12	18	93	150	7
1	11	1	3	3	4	2	28	4	7	3	40	2	-0.59	1.14	-0.52	0	0	2	0	0	1	1	0	0	0	17	44	26	82	96	5
1	11	1	2	3	4	2	28	4	7	3	40	2	-0.59	1.14	-0.52	0	0	2	0	0	1	1	0	0	0	17	44	26	82	96	5
1	12	1	3	4	2	1	41	4	10	3	39	4	-0.07	0.14	-0.52	0	0	1	0	1	0	0	0	0	0	20	11	19	77	141	5
2	13	1	3	3	3	2	39	3	8	3	39	1	-0.59	1.14	-0.52	0	0	2	0	1	1	0	0	0	0	18	33	12	69	130	7
2	11	1	2	1	2	1	39	2	9	3	39	2	-0.07	0.14	-0.52	0	0	1	0	0	1	0	0	0	0	11	36	15	80	109	5
1	11	1	3	1	2	1	39	3	10	3	39	3	0.45	-0.86	-0.52	0	0	0	0	0	0	0	0	0	0	8	3	10	58	132	6
2	11	1	3	3	3	1	39	3	10	3	39	1	-0.07	0.14	-0.52	0	0	1	0	0	0	1	0	0	0	8	7	23	100	149	7
2	12	1	2	3	4	3	39	3	10	3	39	2	0.45	-0.86	-0.52	0	0	0	0	0	0	0	0	0	0	12	11	13	92	150	2
1	12	1	3	4	3	1	39	4	10	3	39	4	-0.41	-0.86	0.48	0	0	0	1	0	0	0	0	1	0	8	3	20	102	155	5
2	8	1	3	1	2	1	38	3	2	3	39	3	-0.07	0.14	-0.52	0	0	1	0	0	0	1	0	0	0	12	5	26	92	127	5
2	8	1	3	1	2	1	38	3	2	3	39	3	-0.07	0.14	-0.52	0	0	1	0	0	0	1	0	0	0	12	5	26	92	127	5
2	14	1	3	4	2	2	38	3	8	3	39	3	0.45	-0.86	-0.52	0	0	0	0	0	0	0	0	0	0	8	14	17	78	118	6
1	9	1	4	1	2	2	38	2	10	3	39	2	0.45	-0.86	-0.52	0	0	0	0	0	0	0	0	0	0	14	8	14	77	129	6
2	14	1	3	1	3	2	38	2	10	3	39	1	0.45	-0.86	-0.52	0	0	0	0	0	0	0	0	0	0	16	14	18	104	130	7
1	8	1	3	3	4	2	38	3	10	3	39	1	0.45	-0.86	-0.52	0	0	0	0	0	0	0	0	0	0	8	2	15	77	148	7
1	8	1	3	3	4	2	38	3	10	3	39	1	0.45	-0.86	-0.52	0	0	0	0	0	0	0	0	0	0	8	2	15	77	148	7
1	13	1	3	1	2	1	38	3	10	3	39	3	0.07	0.14	0.48	0	0	1	1	1	0	0	1	0	0	20	10	15	113	148	7
2	11	1	3	4	2	1	37	3	6	3	39	3	-0.07	0.14	-0.52	0	0	1	0	0	1	0	0	0	0	14	32	15	71	123	6
2	12	1	3	1	2	2	37	3	8	3	39	3	0.45	-0.86	-0.52	0	0	0	0	0	0	0	0	0	0	7	1	20	86	133	7
1	11	1	3	1	2	1	37	3	9	3	39	3	0.45	-0.86	-0.52	0	0	0	0	0	0	0	0	0	0	9	5	14	92	123	6
1	11	1	4	3	3	1	37	3	9	3	39	3	-0.41	-0.86	0.48	0	0	0	1	0	0	0	0	1	0	8	3	13	95	164	7
2	14	1	3	2	3	1	37	2	10	3	39	4	0.45	-0.86	-0.52	0	0	0	0	0	0	0	0	0	0	13	7	16	92	142	7
2	10	1	2	1	2	1	37	3	10	3	39	3	-0.41	-0.86	0.48	0	0	0	1	0	0	0	0	1	0	12	5	20	98	155	7
2	13	1	1	1	2	2	37	3	10	3	39	3	-1.27	-0.86	1.48	0	0	0	2	0	0	0	1	1	0	12	0	11	113	156	7
2	13	1	3	1	2	2	37	3	10	3	39	3	-0.07	0.14	-0.52	0	0	1	0	0	0	1	0	0	0	9	9	25	76	148	7
2	13	1	1	1	2	1	37	4	10	3	39	4	0.45	-0.86	-0.52	0	0	0	0	0	0	0	0	0	0	15	9	19	77	139	7
2	12	1	3	4	2	1	36	4	10	3	39	4	0.45	-0.86	-0.52	0	0	0	0	0	0	0	0	0	0	8	10	11	70	136	3
2	12	1	3	3	3	1	35	1	3	3	39	2	0.45	-0.86	-0.52	0	0	0	0	0	0	0	0	0	0	8	3	12	63	133	7
2	11	1	3	1	2	1	35	3	10	3	39	3	0.07	0.14	0.48	0	0	1	1	1	0	0	0	1	0	25	15	17	96	152	7
1	14	1	3	2	1	2	35	3	10	3	39	3	0.45	-0.86	-0.52	0	0	0	0	0	0	0	0	0	0	10	10	21	75	106	7
2	12	1	3	1	2	1	34	3	4	3	39	3	-0.07	0.14	-0.52	0	0	1	0	0	0	1	0	0	0	10	6	23	89	134	6
1	9	1	3	2	3	1	34	2	8	3	39	2	0.55	1.14	0.48	0	0	2	1	1	0	1	0	1	0	18	5	25	99	151	7
1	13	1	3	4	2	1	34	1	10	3	39	4	0.45	-0.86	-0.52	0	0	0	0	0	0	0	0	0	0	8	8	18	101	129	6
1	8	1	3	3	3	1	32	5	10	3	39	1	0.45	-0.86	-0.52	0	0	0	0	0	0	0	0	0	0	10	14	19	66	115	7
1	9	1	3	3	3	2	31	2	10	3	39	2	-0.07	0.14	-0.52	0	0	1	0	0	1	0	0	0	0	13	25	11	83	134	7
2	8	1	3	3	5	1	27	3	10	3	39	3	0.45	-0.86	-0.52	0	0	0	0	0	0	0	0	0	0	16	2	16	92	146	7
2	8	1	3	3	5	1	27	3	10	3	39	3	0.45	-0.86	-0.52	0	0	0	0	0	0	0	0	0	0	16	2	16	92	146	7
1	12	1	3	4	2	4	49	2	8	3	38	2	0.07	0.14	0.48	0	0	1	1	1	0	0	1	0	0	19	14	17	110	145	5
2	14	1	3	4	2	1	40	2	8	3	38	2	-0.07	0.14	-0.52	0	0	1	0	0	1	0	0	0	0	7	20	15	79	100	6
1	8	1	3	3	2	2	36	2	10	3	38	1	-0.07	0.14	-0.52	0	0	1	0	0	1	0	0	0	0	8	64	10	33	33	2
2	13	1	3	1	2	1	36	3	10	3	38	3	1.69	1.14	1.48	0	0	2	2	1	0	1	1	1	0	24	1	23	121	153	7
2	14	1	3	3	3	2	35	3	4	3	38	2	0.45	-0.86	-0.52	0	0	0	0	0	0	0	0	0	0	14	16	17	79	122	7
2	13	1	3	3	3	3	35	3	9	3	38	3	0.45	-0.86	-0.52	0	0	0	0	0	0	0	0	0	0	12	16	21	64	124	4
2	14	1	3	1	2	1	35	1	10	3	38	3	0.45	-0.86	-0.52	0	0	0	0	0	0	0	0	0	0	11	8	17	79	128	7
2	10	1	3	3	3	1	30	2	0	3	38	3	0.45	-0.86	-0.52	0	0	0	0	0	0	0	0	0	0	14	9	16	53	121	6
2	10	1	3	3	3	1	30	2	0	3	38	3	0.45	-0.86	-0.52	0	0	0	0	0	0	0	0	0	0	14	9	16	53	121	6
2	8	1	3	2	4	1	26	1	0	3	38	4	-0.07	0.14	-0.52	0	0	1	0	1	0	0	0	0	0	22	14	14	99	137	7
2	10	1	3	1	2	2	42	3	10	3	38	3	-0.59	1.14	-0.52	0	0	2	0	1	0	1	0	0	0	20	4	25	85	149	7
1	11	1	3	1	2	3	40	3	8	3	38	3	-0.41	-0.86	0.48	0	0	0	1	0	0	0	1	0	0	10	4	14	110	150	6
1	11	1	3	1	2	1	40	3	9	3	38	3	-0.41	-0.86	0.48	0	0	0	1	0	0	0	0	1	0	8	1	10	104	164	7
2	13	1	3	1	2	2	40	2	10	3	38	2	-0.59	1.14	-0.52	0	0	2	0	1	1	0	0	0	0	19	18	17	76	144	7
1	13	1	3	1	2	1	40	4	10	3	38	3	-0.07	0.14	-0.52	0	0	1	0	1	0	0	0	0	0	18	7	14	97	148	7
2	11	1	3	1	2	1	39	2	9	3	38	2	-0.41	-0.86	0.48	0	0	0	1	0	0	0	0	1	0	8	2	13	98	163	7
1	12	1	3	4	2	1	39	3	10	3	38	3	0.07	0.14	0.48	0	0	1	1	0	0	1	1	0	0	10	9	30	106	54	6
2	12	1	1	4	2	1	39	5	10	3	38	5	-1.27	-0.86	1.48	0	0	0	2	0	0	0	1	1	0	10	16	21	124	156	6
1	14	1	3	3	3	2	38	3	8	3	38	3	-0.07	0.14	-0.52	0	0	1	0	0	1	0	0	0	0	17	17	15	88	124	6
1	12	1	3	3	4	2	38	3	9	3	38	2	-0.41	-0.86	0.48	0	0	0	1	0	0	0	0	1	0	8	7	17	83	157	7
1	12	1	2	4	3	1	38	5	9	3	38	3	0.45	-0.86	-0.52	0	0	0	0	0	0	0	0	0	0	10	13	12	86	129	6
1	8	1	3	1	2	2	38	2	10	3	38	2	-0.59	1.14	-0.52	0	0	2	0	1	0	1	0	0	0	24	15	22	73	136	7
1	8	1	1	1	2	2	38	2	10	3	38	2	-0.59	1.14	-0.52	0	0	2	0	1	0	1	0	0	0	24	15	22	73	136	7
2	12	1	3	1	2	2	38	3	10	3	38	3	-1.27	-0.86	1.48	0	0	0	2	0	0	0	1	1	0	9	1	10	108	156	7
1	9	1	2	1	1	1	37	1	10	3	38	5	-0.59	1.14	-0.52	0	0	2	0	0	1	1	0	0	0	8	19	23	83	132	7
2	13	1	3	1	2	2	37	2	10	3	38	2	-0.07	0.14	-0.52	0	0	1	0	1	0	0	0	0	0	18	8	19	100	142	7
2	9	1	3	1	2	1	37	3	10	3	38	3	0.21	0.14	1.48	0	0	1	2	1	0	0	1	1	0	18	7	16	105	154	7
1	14	1	3	3	3	1	37	3	10	3	38	2	-0.59	1.14	-0.52	0	0	2	0	1	0	1	0	0	0	32	10	22	87	139	7
2	10	1	3	3	3	1	37	4	10	3	38	4	0.07	0.14	0.48	0	0	1	1	1	0	0	1	0	0	40	7	20	108	146	7
2	11	1	2	4	2	1	37	5	10	3	38	3	0.45	-0.86	-0.52	0	0	0	0	0	0	0	0	0	0	10	7	16	98	124	6
2	14	1	3	1	2	2	36	3	0	3	38	3	0.45	-0.86	-0.52	0	0	0	0	0	0	0	0	0	0	11	16	13	88	128	7
2	12	1	3	1	2	1	36	4	0	3	38	4	0.07	0.14	0.48	0	0	1	1	1	0	0	1	0	0	28	0	15	112	149	3
1	12	1	4	4	2	2	36	4	9	3	38	3	0.55	1.14	0.48	0	0	2	1	0	1	1	0	1	0	16	22	24	98	157	6
2	11	1	3	1	2	1	36	3	10	3	38	3	-1.27	-0.86	1.48	0	0	0	2	0	0	0	1	1	0	8	5	18	121	158	7
2	11	1	3	3	4	1	36	3	10	3	38	3	0.45	-0.86	-0.52	0	0	0	0	0	0	0	0	0	0	14	14	14	78	138	7
2	11	1	4	3	4	1	36	3	10	3	38	3	0.45	-0.86	-0.52	0	0	0	0	0	0	0	0	0	0	14	14	14	78	138	7
2	14	1	4	1	2	1	36	3	10	3	38	3	-0.41	-0.86	0.48	0	0	0	1	0	0	0	0	1	0	11	7	14	102	157	7
2	11	1	4	1	2	2	36	4	10	3	38	4	-0.41	-0.86	0.48	0	0	0	1	0	0	0	0	1	0	8	7	13	84	153	7
1	14	1	2	1	2	1	34	3	9	3	38	3	0.45	-0.86	-0.52	0	0	0	0	0	0	0	0	0	0	8	0	14	88	136	7
1	8	1	4	3	4	1	34	3	10	3	38	3	0.07	0.14	0.48	0	0	1	1	0	0	1	1	0	0	10	3	28	114	149	6
2	11	1	4	4	2	1	34	4	10	3	38	4	-0.59	1.14	-0.52	0	0	2	0	1	1	0	0	0	0	36	32	17	90	50	5
1	12	1	3	2	1	1	33	4	8	3	38	4	-1.27	-0.86	1.48	0	0	0	2	0	0	0	1	1	0	8	5	17	131	151	7
2	12	1	4	1	1	2	33	1	10	3	38	3	0.07	0.14	0.48	0	0	1	1	0	0	1	1	0	0	12	11	25	107	149	5
1	8	1	4	3	4	2	33	3	10	3	38	2	-0.07	0.14	-0.52	0	0	1	0	0	1	0	0	0	0	13	22	16	77	135	7
2	12	1	3	1	2	1	31	2	8	3	38	2	0.45	-0.86	-0.52	0	0	0	0	0	0	0	0	0	0	7	2	19	81	124	6
2	10	1	4	3	3	1	30	2	0	3	38	3	-0.07	0.14	-0.52	0	0	1	0	0	0	1	0	0	0	8	12	23	80	129	5
1	8	1	4	3	3	1	30	2	10	3	38	3	0.07	0.14	0.48	0	0	1	1	0	0	1	1	0	0	8	12	24	114	100	4
1	8	1	2	3	3	1	30	2	10	3	38	3	0.07	0.14	0.48	0	0	1	1	0	0	1	1	0	0	8	12	24	114	100	4
2	12	1	2	1	2	3	39	2	6	3	37	2	-0.07	0.14	-0.52	0	0	1	0	1	0	0	0	0	0	26	4	12	85	137	7
2	13	1	4	4	2	1	39	4	10	3	37	4	-0.07	0.14	-0.52	0	0	1	0	0	1	0	0	0	0	16	29	12	72	137	4
2	12	1	4	1	1	2	38	3	5	3	37	3	0.45	-0.86	-0.52	0	0	0	0	0	0	0	0	0	0	8	1	10	91	145	1
1	15	1	1	1	2	1	38	3	9	3	37	3	-0.07	0.14	-0.52	0	0	1	0	0	0	1	0	0	0	8	5	23	58	128	6
2	12	1	1	4	3	1	38	5	9	3	37	3	-0.07	0.14	-0.52	0	0	1	0	1	0	0	0	0	0	26	11	19	96	150	6
1	11	1	1	4	2	2	37	2	9	3	37	2	-0.59	1.14	-0.52	0	0	2	0	0	1	1	0	0	0	6	22	24	79	133	6
1	12	1	1	4	3	1	37	3	9	3	37	4	-0.07	0.14	-0.52	0	0	1	0	0	0	1	0	0	0	9	9	22	73	138	6
2	11	1	2	2	1	2	37	2	10	3	37	3	0.07	0.14	0.48	0	0	1	1	0	0	1	1	0	0	12	2	24	127	150	7
2	11	1	1	2	1	2	37	2	10	3	37	3	0.07	0.14	0.48	0	0	1	1	0	0	1	1	0	0	12	2	24	127	150	7
2	13	1	2	3	3	2	37	2	10	3	37	2	-0.07	0.14	-0.52	0	0	1	0	0	1	0	0	0	0	10	20	19	76	105	5
1	11	1	1	1	2	1	37	3	10	3	37	3	-1.27	-0.86	1.48	0	0	0	2	0	0	0	1	1	0	8	8	19	122	163	7
2	12	1	1	1	2	1	37	3	10	3	37	3	0.45	-0.86	-0.52	0	0	0	0	0	0	0	0	0	0	8	8	12	71	129	4
2	13	1	2	3	3	1	37	3	10	3	37	2	-1.27	-0.86	1.48	0	0	0	2	0	0	0	1	1	0	8	4	10	114	159	7
1	15	1	2	1	2	1	37	3	10	3	37	3	-0.07	0.14	-0.52	0	0	1	0	0	1	0	0	0	0	8	19	18	54	79	7
1	12	1	2	4	2	1	37	4	10	3	37	4	0.45	-0.86	-0.52	0	0	0	0	0	0	0	0	0	0	10	13	20	69	138	6
2	13	1	2	1	2	1	37	4	10	3	37	4	-0.41	-0.86	0.48	0	0	0	1	0	0	0	1	0	0	11	3	18	107	147	7
1	14	1	3	1	1	1	36	2	7	3	37	3	0.45	-0.86	-0.52	0	0	0	0	0	0	0	0	0	0	13	11	20	83	118	7
1	13	1	3	1	2	1	36	2	9	3	37	2	-0.07	0.14	-0.52	0	0	1	0	0	1	0	0	0	0	10	25	19	52	107	5
2	10	1	2	2	1	3	36	3	10	3	37	3	1.69	1.14	1.48	0	0	2	2	1	0	1	1	1	0	21	5	23	106	153	6
2	10	1	2	2	1	3	36	3	10	3	37	3	1.69	1.14	1.48	0	0	2	2	1	0	1	1	1	0	21	5	23	106	153	6
1	11	1	2	3	4	1	36	3	10	3	37	4	-0.41	-0.86	0.48	0	0	0	1	0	0	0	0	1	0	8	2	19	104	163	7
2	12	1	2	4	2	1	36	4	10	3	37	4	0.45	-0.86	-0.52	0	0	0	0	0	0	0	0	0	0	8	3	15	87	138	6
2	11	1	2	1	3	1	35	2	7	3	37	2	-0.07	0.14	-0.52	0	0	1	0	0	1	0	0	0	0	12	38	10	54	104	5
1	9	1	3	2	1	2	35	3	9	3	37	4	0.45	-0.86	-0.52	0	0	0	0	0	0	0	0	0	0	10	11	18	84	145	6
1	13	1	2	1	2	1	35	3	10	3	37	3	-0.41	-0.86	0.48	0	0	0	1	0	0	0	1	0	0	12	13	18	105	143	7
1	13	1	2	1	2	1	35	3	10	3	37	3	0.45	-0.86	-0.52	0	0	0	0	0	0	0	0	0	0	12	1	12	104	150	7
2	14	1	3	1	2	2	35	3	10	3	37	3	-1.11	2.14	-0.52	0	0	3	0	1	1	1	0	0	0	18	36	22	88	124	6
2	13	1	3	4	2	1	34	2	8	3	37	2	0.45	-0.86	-0.52	0	0	0	0	0	0	0	0	0	0	10	15	15	90	138	5
1	13	1	3	4	2	1	34	3	10	3	37	3	-1.27	-0.86	1.48	0	0	0	2	0	0	0	1	1	0	8	3	20	136	158	6
1	13	1	2	2	2	2	34	3	10	3	37	3	0.45	-0.86	-0.52	0	0	0	0	0	0	0	0	0	0	15	10	19	85	129	5
2	11	1	2	4	2	1	33	3	9	3	37	3	-0.41	-0.86	0.48	0	0	0	1	0	0	0	1	0	0	11	12	16	132	150	6
1	11	1	4	3	3	1	33	2	10	3	37	2	-1.27	-0.86	1.48	0	0	0	2	0	0	0	1	1	0	11	7	11	129	160	7
2	11	1	2	3	3	2	33	4	10	3	37	2	-1.27	-0.86	1.48	0	0	0	2	0	0	0	1	1	0	8	1	15	114	160	7
2	12	1	2	4	1	1	32	3	10	3	37	3	0.07	0.14	0.48	0	0	1	1	0	0	1	1	0	0	12	16	23	110	55	6
1	8	1	4	1	3	2	30	2	7	3	37	2	0.07	0.14	0.48	0	0	1	1	1	0	0	0	1	0	26	4	18	104	154	7
1	8	1	4	1	3	2	30	2	7	3	37	2	0.07	0.14	0.48	0	0	1	1	1	0	0	0	1	0	26	4	18	104	154	7
2	8	1	4	3	1	1	30	2	10	3	37	2	0.07	0.14	0.48	0	0	1	1	0	1	0	1	0	0	8	23	4	145	57	6
2	8	1	4	3	1	1	30	2	10	3	37	2	0.07	0.14	0.48	0	0	1	1	0	1	0	1	0	0	8	23	4	145	57	6
2	11	1	4	1	2	1	50	1	10	3	36	4	0.45	-0.86	-0.52	0	0	0	0	0	0	0	0	0	0	15	8	16	74	124	7
1	12	1	1	4	2	1	40	5	8	3	36	5	0.45	-0.86	-0.52	0	0	0	0	0	0	0	0	0	0	11	8	16	84	145	6
2	11	1	4	1	2	1	40	3	10	3	36	3	-1.27	-0.86	1.48	0	0	0	2	0	0	0	1	1	0	12	14	12	126	167	7
2	11	1	4	4	2	1	39	5	10	3	36	5	3.17	2.14	1.48	0	0	3	2	1	1	1	1	1	0	32	24	24	108	151	6
1	13	1	2	1	2	1	38	3	3	3	36	3	-0.07	0.14	-0.52	0	0	1	0	0	1	0	0	0	0	11	20	16	80	122	2
2	12	1	4	3	3	1	38	3	9	3	36	3	-0.59	1.14	-0.52	0	0	2	0	1	1	0	0	0	0	20	55	10	82	124	5
1	14	1	4	1	2	1	38	2	10	3	36	3	0.45	-0.86	-0.52	0	0	0	0	0	0	0	0	0	0	13	4	11	87	138	7
1	14	1	1	3	4	1	37	3	5	3	36	2	-0.59	1.14	-0.52	0	0	2	0	1	1	0	0	0	0	27	34	17	82	141	6
2	15	1	1	3	3	2	37	3	7	3	36	2	-1.11	2.14	-0.52	0	0	3	0	1	1	1	0	0	0	22	20	32	56	120	7
1	11	1	2	1	2	1	37	4	10	3	36	4	-0.41	-0.86	0.48	0	0	0	1	0	0	0	0	1	0	16	5	15	90	151	7
2	13	1	1	3	3	2	36	2	10	3	36	1	-0.59	1.14	-0.52	0	0	2	0	1	0	1	0	0	0	29	8	27	88	142	4
2	10	1	4	1	2	1	36	3	10	3	36	3	-0.41	-0.86	0.48	0	0	0	1	0	0	0	1	0	0	8	3	17	113	148	7
1	11	1	1	1	2	1	36	3	10	3	36	3	-0.41	-0.86	0.48	0	0	0	1	0	0	0	0	1	0	8	7	17	83	155	7
2	11	1	2	3	3	1	36	3	10	3	36	3	-0.41	-0.86	0.48	0	0	0	1	0	0	0	1	0	0	8	11	16	116	143	6
1	13	1	1	3	4	1	35	3	8	3	36	3	-0.07	0.14	-0.52	0	0	1	0	0	1	0	0	0	0	13	17	14	76	114	6
2	12	1	2	1	2	1	35	3	9	3	36	3	1.03	2.14	0.48	0	0	3	1	1	1	1	0	0	1	23	46	26	103	135	7
1	13	1	1	3	2	1	35	3	9	3	36	3	-0.41	-0.86	0.48	0	0	0	1	0	0	0	1	0	0	6	5	13	112	140	6
2	9	1	2	3	3	1	35	1	10	3	36	1	-0.41	-0.86	0.48	0	0	0	1	0	0	0	1	0	0	8	8	21	110	147	6
1	12	1	2	3	3	1	35	3	10	3	36	2	3.17	2.14	1.48	0	0	3	2	1	1	1	1	1	0	22	48	40	145	173	7
2	12	1	2	3	3	1	35	3	10	3	36	4	0.45	-0.86	-0.52	0	0	0	0	0	0	0	0	0	0	9	5	21	95	137	6
2	13	1	2	1	2	1	35	3	10	3	36	3	-1.27	-0.86	1.48	0	0	0	2	0	0	0	1	1	0	9	3	16	106	163	7
2	8	1	2	4	2	1	35	4	10	3	36	4	-0.07	0.14	-0.52	0	0	1	0	0	0	1	0	0	0	10	14	24	78	150	6
1	12	1	2	2	3	1	35	4	10	3	36	3	0.07	0.14	0.48	0	0	1	1	0	1	0	1	0	0	8	21	19	107	147	7
1	11	1	3	1	2	1	34	3	5	3	36	3	0.45	-0.86	-0.52	0	0	0	0	0	0	0	0	0	0	16	10	14	71	139	7
1	11	1	3	1	2	1	34	3	5	3	36	3	0.45	-0.86	-0.52	0	0	0	0	0	0	0	0	0	0	16	10	14	71	139	7
1	12	1	3	3	3	1	34	3	8	3	36	3	0.07	0.14	0.48	0	0	1	1	0	1	0	1	0	0	15	62	14	108	123	6
1	13	1	3	3	2	1	34	2	10	3	36	2	-1.27	-0.86	1.48	0	0	0	2	0	0	0	1	1	0	10	15	16	106	152	6
1	12	1	2	4	2	1	34	3	10	3	36	3	-1.27	-0.86	1.48	0	0	0	2	0	0	0	1	1	0	8	4	14	121	154	6
1	12	1	2	1	2	2	34	3	10	3	36	3	-0.41	-0.86	0.48	0	0	0	1	0	0	0	0	1	0	12	8	18	98	155	6
2	10	1	2	1	2	2	34	4	10	3	36	4	0.45	-0.86	-0.52	0	0	0	0	0	0	0	0	0	0	8	12	21	91	149	7
2	10	1	2	1	2	2	34	4	10	3	36	4	0.45	-0.86	-0.52	0	0	0	0	0	0	0	0	0	0	8	12	21	91	149	7
2	10	1	2	3	2	2	33	2	10	3	36	2	0.45	-0.86	-0.52	0	0	0	0	0	0	0	0	0	0	11	16	17	97	135	7
2	11	1	3	4	2	1	33	3	10	3	36	3	0.07	0.14	0.48	0	0	1	1	0	0	1	0	1	0	9	8	22	95	159	6
2	13	1	2	2	1	2	33	3	10	3	36	3	-0.59	1.14	-0.52	0	0	2	0	1	1	0	0	0	0	24	85	14	103	128	4
1	9	1	2	3	3	1	32	2	5	3	36	1	-0.07	0.14	-0.52	0	0	1	0	0	1	0	0	0	0	12	28	16	70	118	4
2	9	1	3	1	2	2	32	3	10	3	36	2	-0.59	1.14	-0.52	0	0	2	0	1	0	1	0	0	0	22	11	23	95	127	7
2	9	1	3	1	2	2	32	3	10	3	36	2	-0.59	1.14	-0.52	0	0	2	0	1	0	1	0	0	0	22	11	23	95	127	7
1	10	1	2	1	1	1	31	1	10	3	36	4	0.45	-0.86	-0.52	0	0	0	0	0	0	0	0	0	0	14	7	13	84	123	6
2	9	1	2	3	4	1	30	4	0	3	36	2	0.55	1.14	0.48	0	0	2	1	0	1	1	1	0	0	17	17	26	118	148	7
1	8	1	2	3	3	1	30	2	10	3	36	3	-0.07	0.14	-0.52	0	0	1	0	0	0	1	0	0	0	5	9	31	100	125	7
2	9	1	2	3	3	2	30	3	10	3	36	3	-0.41	-0.86	0.48	0	0	0	1	0	0	0	0	1	0	9	9	14	98	157	6
1	12	1	2	4	2	3	38	4	10	3	35	4	-0.41	-0.86	0.48	0	0	0	1	0	0	0	1	0	0	8	4	18	145	144	6
2	9	1	2	1	2	3	37	2	81	3	35	2	0.45	-0.86	-0.52	0	0	0	0	0	0	0	0	0	0	8	8	19	97	135	7
2	9	1	1	1	2	3	37	2	81	3	35	2	0.45	-0.86	-0.52	0	0	0	0	0	0	0	0	0	0	8	8	19	97	135	7
1	14	1	1	3	3	4	36	3	5	3	35	2	0.07	0.14	0.48	0	0	1	1	0	1	0	1	0	0	8	18	19	119	119	7
2	11	1	1	1	2	2	36	3	10	3	35	3	0.45	-0.86	-0.52	0	0	0	0	0	0	0	0	0	0	9	1	17	99	144	7
1	8	1	2	1	2	1	35	2	8	3	35	2	-0.59	1.14	-0.52	0	0	2	0	0	1	1	0	0	0	8	22	23	48	124	6
2	11	1	2	4	2	2	35	3	10	3	35	4	0.45	-0.86	-0.52	0	0	0	0	0	0	0	0	0	0	8	6	18	96	145	6
1	11	1	2	3	3	1	35	2	70	3	35	2	0.45	-0.86	-0.52	0	0	0	0	0	0	0	0	0	0	8	0	14	69	145	6
2	9	1	2	4	2	1	34	3	7	3	35	3	-0.59	1.14	-0.52	0	0	2	0	0	1	1	0	0	0	12	45	26	80	112	6
2	11	1	1	4	2	2	34	3	8	3	35	3	-0.59	1.14	-0.52	0	0	2	0	1	1	0	0	0	0	20	20	16	72	141	5
2	11	1	2	1	2	2	34	3	8	3	35	3	0.45	-0.86	-0.52	0	0	0	0	0	0	0	0	0	0	7	2	20	97	127	7
1	8	1	2	4	2	2	34	2	9	3	35	2	-0.07	0.14	-0.52	0	0	1	0	0	1	0	0	0	0	7	19	19	83	119	6
2	12	1	2	4	2	1	34	3	9	3	35	3	0.21	0.14	1.48	0	0	1	2	1	0	0	0	1	1	20	8	14	70	156	6
2	10	1	2	1	2	1	34	2	10	3	35	2	-1.27	-0.86	1.48	0	0	0	2	0	0	0	1	1	0	8	1	19	110	154	6
2	9	1	2	3	3	2	34	3	10	3	35	3	0.21	0.14	1.48	0	0	1	2	0	0	1	1	1	0	12	0	34	132	171	6
2	9	1	2	3	3	2	34	3	10	3	35	3	0.21	0.14	1.48	0	0	1	2	0	0	1	1	1	0	12	0	34	132	171	6
2	12	1	2	4	2	1	34	3	10	3	35	3	-0.07	0.14	-0.52	0	0	1	0	0	1	0	0	0	0	12	18	16	98	54	6
1	12	1	3	1	2	1	34	3	10	3	35	3	-0.59	1.14	-0.52	0	0	2	0	1	0	1	0	0	0	24	0	50	29	139	7
1	12	1	2	1	2	1	34	3	10	3	35	3	-0.59	1.14	-0.52	0	0	2	0	1	0	1	0	0	0	24	0	50	29	139	7
1	9	1	2	1	2	1	33	3	8	3	35	3	0.45	-0.86	-0.52	0	0	0	0	0	0	0	0	0	0	14	8	19	99	138	7
2	9	1	2	3	2	2	33	2	10	3	35	2	-0.07	0.14	-0.52	0	0	1	0	0	0	1	0	0	0	8	3	23	78	140	7
2	9	1	2	3	2	2	33	2	10	3	35	2	-0.07	0.14	-0.52	0	0	1	0	0	0	1	0	0	0	8	3	23	78	140	7
1	12	1	3	1	3	1	33	2	10	3	35	2	-0.07	0.14	-0.52	0	0	1	0	0	1	0	0	0	0	14	26	17	58	50	7
1	8	1	3	1	3	1	33	3	10	3	35	1	0.21	0.14	1.48	0	0	1	2	1	0	0	1	1	0	26	9	21	111	162	7
2	8	1	3	3	3	3	33	4	10	3	35	3	-0.59	1.14	-0.52	0	0	2	0	0	1	1	0	0	0	10	17	24	67	144	6
2	8	1	2	3	3	3	33	4	10	3	35	3	-0.59	1.14	-0.52	0	0	2	0	0	1	1	0	0	0	10	17	24	67	144	6
2	12	1	2	4	2	2	32	3	8	3	35	3	0.55	1.14	0.48	0	0	2	1	0	1	1	0	1	0	13	30	26	85	152	6
2	11	1	4	1	2	2	32	2	10	3	35	2	0.45	-0.86	-0.52	0	0	0	0	0	0	0	0	0	0	14	14	17	76	96	7
1	12	1	2	1	2	1	32	2	10	3	35	2	0.07	0.14	0.48	0	0	1	1	1	0	0	1	0	0	18	13	21	107	140	6
2	9	1	2	1	2	1	32	3	10	3	35	3	0.21	0.14	1.48	0	0	1	2	1	0	0	1	1	0	25	6	14	114	164	7
1	12	1	4	4	3	2	32	3	10	3	35	4	0.45	-0.86	-0.52	0	0	0	0	0	0	0	0	0	0	8	7	19	104	150	5
2	11	1	2	1	2	1	32	4	10	3	35	4	0.55	1.14	0.48	0	0	2	1	1	1	0	0	1	0	40	19	21	102	156	6
1	14	1	2	3	3	2	30	3	6	3	35	2	-1.27	-0.86	1.48	0	0	0	2	0	0	0	1	1	0	10	7	15	145	158	6
2	11	1	2	2	3	1	30	3	8	3	35	4	0.45	-0.86	-0.52	0	0	0	0	0	0	0	0	0	0	9	7	21	93	134	6
1	9	1	2	1	2	1	30	4	10	3	35	4	-0.41	-0.86	0.48	0	0	0	1	0	0	0	0	1	0	16	11	21	95	161	7
2	12	1	2	1	2	2	34	3	1	3	34	3	-0.07	0.14	-0.52	0	0	1	0	0	1	0	0	0	0	8	45	17	58	93	4
2	12	1	2	1	2	2	34	3	10	3	34	3	0.45	-0.86	-0.52	0	0	0	0	0	0	0	0	0	0	11	14	20	91	143	6
1	13	1	3	3	3	1	34	3	10	3	34	3	1.03	2.14	0.48	0	0	3	1	1	1	1	0	1	0	23	41	26	81	166	6
2	11	1	2	4	2	2	33	3	9	3	34	3	-0.07	0.14	-0.52	0	0	1	0	0	0	1	0	0	0	8	4	27	64	112	7
2	8	1	2	2	1	1	33	2	10	3	34	3	0.45	-0.86	-0.52	0	0	0	0	0	0	0	0	0	0	12	12	19	95	144	7
2	8	1	3	2	1	1	33	2	10	3	34	3	0.45	-0.86	-0.52	0	0	0	0	0	0	0	0	0	0	12	12	19	95	144	7
1	8	1	2	3	4	3	33	3	10	3	34	3	-0.07	0.14	-0.52	0	0	1	0	0	1	0	0	0	0	17	20	11	83	130	5
2	11	1	2	4	2	1	33	3	10	3	34	3	-0.07	0.14	-0.52	0	0	1	0	0	0	1	0	0	0	13	13	22	96	145	6
2	12	1	2	2	1	1	33	3	10	3	34	3	-0.07	0.14	-0.52	0	0	1	0	0	1	0	0	0	0	16	18	10	86	149	6
2	12	1	3	1	2	2	33	3	10	3	34	3	0.07	0.14	0.48	0	0	1	1	1	0	0	0	1	0	18	8	20	84	161	6
1	13	1	2	1	3	2	33	3	10	3	34	2	-0.41	-0.86	0.48	0	0	0	1	0	0	0	1	0	0	16	1	13	118	134	7
2	8	1	2	1	2	2	32	3	9	3	34	3	-0.07	0.14	-0.52	0	0	1	0	0	0	1	0	0	0	9	16	26	75	100	5
2	9	1	4	1	2	1	32	2	10	3	34	2	0.07	0.14	0.48	0	0	1	1	1	0	0	0	1	0	40	6	13	77	153	6
2	9	1	2	1	2	1	32	2	10	3	34	2	0.07	0.14	0.48	0	0	1	1	1	0	0	0	1	0	40	6	13	77	153	6
2	8	1	4	1	2	1	32	3	10	3	34	3	-1.27	-0.86	1.48	0	0	0	2	0	0	0	1	1	0	13	1	18	133	160	5
2	10	1	4	1	2	1	32	3	10	3	34	3	0.45	-0.86	-0.52	0	0	0	0	0	0	0	0	0	0	12	9	19	97	95	7
2	10	1	2	1	2	1	32	3	10	3	34	3	0.45	-0.86	-0.52	0	0	0	0	0	0	0	0	0	0	12	9	19	97	95	7
1	11	1	4	1	2	1	32	3	10	3	34	3	0.07	0.14	0.48	0	0	1	1	1	0	0	0	1	0	40	8	9	92	153	7
2	10	1	4	1	2	2	32	4	10	3	34	4	-1.27	-0.86	1.48	0	0	0	2	0	0	0	1	1	0	17	7	17	107	166	7
1	12	1	3	1	3	1	31	3	6	3	34	1	0.45	-0.86	-0.52	0	0	0	0	0	0	0	0	0	0	9	5	11	72	136	6
1	11	1	4	3	3	1	31	4	7	3	34	4	-0.41	-0.86	0.48	0	0	0	1	0	0	0	0	1	0	8	7	13	83	154	7
1	12	1	4	2	1	1	31	2	10	3	34	4	-0.41	-0.86	0.48	0	0	0	1	0	0	0	0	1	0	8	6	13	82	153	7
1	9	1	3	1	3	1	30	2	0	3	34	3	-0.41	-0.86	0.48	0	0	0	1	0	0	0	1	0	0	13	11	16	107	141	5
2	10	1	4	1	4	2	30	2	7	3	34	3	-0.41	-0.86	0.48	0	0	0	1	0	0	0	0	1	0	8	2	15	94	154	7
2	10	1	3	1	2	1	30	2	10	3	34	2	0.45	-0.86	-0.52	0	0	0	0	0	0	0	0	0	0	8	3	15	95	145	6
2	8	1	3	2	3	1	28	3	7	3	34	2	0.21	0.14	1.48	0	0	1	2	1	0	0	1	1	0	25	6	19	132	158	7
2	8	1	2	2	3	1	28	3	7	3	34	2	0.21	0.14	1.48	0	0	1	2	1	0	0	1	1	0	25	6	19	132	158	7
1	8	1	3	3	3	2	28	2	10	3	34	1	-0.07	0.14	-0.52	0	0	1	0	0	1	0	0	0	0	14	22	12	73	126	6
2	12	1	3	4	3	1	43	1	10	3	33	3	0.55	1.14	0.48	0	0	2	1	0	1	1	1	0	0	8	20	28	111	133	6
1	11	1	3	3	3	1	39	3	10	3	33	2	0.07	0.14	0.48	0	0	1	1	1	0	0	0	1	0	20	0	15	103	165	7
1	11	1	4	3	3	1	39	3	10	3	33	2	0.07	0.14	0.48	0	0	1	1	1	0	0	0	1	0	20	0	15	103	165	7
1	13	1	3	1	2	1	35	2	10	3	33	2	-1.27	-0.86	1.48	0	0	0	2	0	0	0	1	1	0	8	2	20	145	157	7
1	12	1	3	1	2	1	35	3	10	3	33	3	-0.41	-0.86	0.48	0	0	0	1	0	0	0	0	1	0	8	9	19	97	156	6
1	8	1	3	1	2	1	34	3	8	3	33	3	-1.11	2.14	-0.52	0	0	3	0	1	1	1	0	0	0	24	20	26	81	150	7
1	8	1	2	1	2	1	34	3	8	3	33	3	-1.11	2.14	-0.52	0	0	3	0	1	1	1	0	0	0	24	20	26	81	150	7
2	11	1	2	3	3	1	34	3	8	3	33	3	0.07	0.14	0.48	0	0	1	1	1	0	0	1	0	0	31	16	21	108	144	7
2	11	1	1	3	3	1	34	3	8	3	33	3	0.07	0.14	0.48	0	0	1	1	1	0	0	1	0	0	31	16	21	108	144	7
2	14	0	1	4	2	2	52	2	10	5	54	2	-0.59	1.14	-0.52	1	1	2	0	0	1	1	0	0	0	16	18	27	55	118	7
1	13	0	1	4	2	2	48	1	10	5	51	1	1.03	2.14	0.48	1	1	3	1	1	1	1	1	0	0	40	96	37	145	113	7
1	15	0	1	4	2	2	48	2	8	5	49	2	-0.59	1.14	-0.52	1	1	2	0	1	1	0	0	0	0	25	33	14	86	122	7
2	9	0	2	4	2	1	39	2	10	5	49	2	-0.07	0.14	-0.52	1	1	1	0	0	0	1	0	0	0	8	6	31	102	107	6
2	14	0	1	4	3	1	38	1	2	5	46	1	-0.59	1.14	-0.52	1	1	2	0	0	1	1	0	0	0	14	26	31	80	106	1
1	13	0	1	4	2	3	43	3	1	5	43	3	-0.07	0.14	-0.52	1	1	1	0	1	0	0	0	0	0	34	9	19	70	131	6
2	15	0	3	4	2	1	42	1	0	5	43	3	0.45	-0.86	-0.52	1	1	0	0	0	0	0	0	0	0	11	6	17	72	82	7
1	14	0	1	4	2	1	40	2	10	5	43	3	-0.41	-0.86	0.48	1	1	0	1	0	0	0	1	0	0	8	8	16	117	149	6
1	11	0	1	4	2	1	41	1	10	5	42	1	-0.59	1.14	-0.52	1	1	2	0	1	0	1	0	0	0	20	6	25	95	117	7
1	15	0	1	4	2	3	35	1	7	5	38	1	0.45	-0.86	-0.52	1	1	0	0	0	0	0	0	0	0	16	6	20	85	121	6
2	13	0	3	4	1	2	37	2	10	5	38	3	0.45	-0.86	-0.52	1	1	0	0	0	0	0	0	0	0	8	2	14	91	137	3
1	12	0	1	4	2	1	36	4	5	4	38	4	-0.07	0.14	-0.52	1	1	1	0	0	0	1	0	0	0	9	8	24	91	144	6
1	13	0	3	4	2	1	36	3	10	4	37	3	-0.07	0.14	-0.52	1	1	1	0	1	0	0	0	0	0	40	7	13	102	146	4
1	11	0	1	4	1	1	34	2	10	4	37	3	-1.27	-0.86	1.48	1	1	0	2	0	0	0	1	1	0	13	1	17	117	167	7
2	12	0	1	4	2	2	33	3	10	4	35	3	0.45	-0.86	-0.52	1	1	0	0	0	0	0	0	0	0	14	10	20	86	122	7
1	13	0	2	4	3	4	36	1	10	4	33	3	-0.07	0.14	-0.52	1	1	1	0	0	1	0	0	0	0	8	28	15	71	130	5
2	11	0	2	4	2	3	35	3	10	4	33	3	-0.07	0.14	-0.52	1	1	1	0	1	0	0	0	0	0	25	6	15	98	109	7
2	8	0	1	4	2	2	33	3	10	4	33	3	0.45	-0.86	-0.52	1	1	0	0	0	0	0	0	0	0	5	16	16	99	144	7
2	11	0	1	4	2	1	31	3	10	4	32	3	0.45	-0.86	-0.52	1	1	0	0	0	0	0	0	0	0	13	12	16	74	101	7
1	10	0	2	4	3	1	29	5	10	4	32	2	-1.27	-0.86	1.48	1	1	0	2	0	0	0	1	1	0	13	8	18	108	156	7
2	11	0	1	4	2	2	45	2	9	4	53	2	0.07	0.14	0.48	1	1	1	1	0	0	1	0	1	0	13	7	30	97	152	5
2	12	0	2	4	2	3	48	2	10	4	52	2	-0.07	0.14	-0.52	1	1	1	0	0	1	0	0	0	0	7	19	10	57	98	7
1	10	0	1	4	3	1	46	4	9	4	52	4	-1.27	-0.86	1.48	1	1	0	2	0	0	0	1	1	0	17	8	17	107	159	7
1	8	0	2	4	2	2	39	4	10	4	51	3	0.45	-0.86	-0.52	1	1	0	0	0	0	0	0	0	0	12	6	13	97	142	6
1	9	0	2	4	2	2	50	2	5	4	50	2	-1.27	-0.86	1.48	1	1	0	2	0	0	0	1	1	0	16	9	14	120	163	7
2	12	0	1	4	2	3	48	3	5	4	50	3	-0.59	1.14	-0.52	1	1	2	0	1	0	1	0	0	0	20	12	26	102	138	7
2	13	0	1	4	2	2	47	2	5	4	48	2	-0.59	1.14	-0.52	1	1	2	0	1	1	0	0	0	0	26	18	20	100	149	5
1	15	0	1	4	2	2	48	3	10	4	47	3	0.55	1.14	0.48	1	1	2	1	1	1	0	1	0	0	20	38	19	131	143	7
2	10	0	1	4	2	1	44	2	2	4	47	2	0.21	0.14	1.48	1	1	1	2	1	0	0	1	1	0	24	8	18	123	163	7
2	10	0	3	4	2	3	44	3	10	4	47	3	-0.59	1.14	-0.52	1	1	2	0	0	1	1	0	0	0	17	40	24	67	136	7
1	10	0	1	4	2	2	43	2	6	4	47	2	-1.27	-0.86	1.48	1	1	0	2	0	0	0	1	1	0	11	8	14	115	161	7
2	9	0	1	4	2	2	46	3	10	4	46	3	0.45	-0.86	-0.52	1	1	0	0	0	0	0	0	0	0	8	11	20	95	147	4
2	9	0	3	4	2	2	46	3	10	4	46	3	0.45	-0.86	-0.52	1	1	0	0	0	0	0	0	0	0	8	11	20	95	147	4
1	11	0	1	4	2	2	45	2	10	4	46	2	0.07	0.14	0.48	1	1	1	1	1	0	0	1	0	0	18	0	8	112	114	5
1	14	0	2	4	2	2	44	3	10	4	46	3	-0.41	-0.86	0.48	1	1	0	1	0	0	0	0	1	0	11	6	13	103	159	7
2	11	0	1	4	1	2	47	3	10	4	45	3	-1.11	2.14	-0.52	1	1	3	0	1	1	1	0	0	0	28	29	26	89	150	7
2	14	0	1	4	1	2	44	3	10	4	45	4	-0.41	-0.86	0.48	1	1	0	1	0	0	0	1	0	0	12	3	16	117	142	6
2	12	0	2	4	2	2	44	3	10	4	44	3	0.45	-0.86	-0.52	1	1	0	0	0	0	0	0	0	0	9	7	9	93	137	6
2	12	0	1	4	3	2	37	3	9	4	44	1	-0.07	0.14	-0.52	1	1	1	0	0	0	1	0	0	0	12	3	23	90	148	7
1	12	0	4	4	2	1	41	3	10	4	43	3	0.45	-0.86	-0.52	1	1	0	0	0	0	0	0	0	0	8	4	11	97	134	6
2	11	0	1	4	2	2	43	2	9	4	42	2	0.21	0.14	1.48	1	1	1	2	0	0	1	1	1	0	13	10	25	113	157	7
2	9	0	1	4	2	1	40	3	2	4	42	3	-0.41	-0.86	0.48	1	1	0	1	0	0	0	1	0	0	12	7	19	111	150	7
1	13	0	1	4	2	2	40	3	10	4	42	3	-0.41	-0.86	0.48	1	1	0	1	0	0	0	1	0	0	8	4	18	106	126	5
2	14	0	3	4	2	1	40	3	10	4	42	4	0.55	1.14	0.48	1	1	2	1	0	1	1	1	0	0	8	49	24	116	142	7
1	12	0	1	4	2	1	34	1	10	4	42	1	0.45	-0.86	-0.52	1	1	0	0	0	0	0	0	0	0	16	16	17	91	128	5
2	12	0	3	4	2	1	44	3	10	4	41	3	-0.41	-0.86	0.48	1	1	0	1	0	0	0	0	1	0	8	6	13	84	151	7
1	12	0	3	4	2	1	38	3	10	4	41	3	-0.59	1.14	-0.52	1	1	2	0	1	1	0	0	0	0	29	19	14	96	144	7
1	11	0	3	4	2	1	36	4	10	4	41	4	0.21	0.14	1.48	1	1	1	2	1	0	0	1	1	0	32	0	19	124	157	7
2	10	0	3	4	2	2	43	3	10	4	40	3	-1.11	2.14	-0.52	1	1	3	0	1	1	1	0	0	0	24	42	22	86	113	6
2	10	0	3	4	2	2	43	3	10	4	40	3	-1.11	2.14	-0.52	1	1	3	0	1	1	1	0	0	0	24	42	22	86	113	6
1	10	0	3	4	2	2	40	3	10	4	40	3	-0.07	0.14	-0.52	1	1	1	0	0	0	1	0	0	0	13	4	22	68	140	7
2	12	0	3	4	2	1	39	3	10	4	40	3	1.69	1.14	1.48	1	1	2	2	1	0	1	1	1	0	24	15	22	110	152	7
2	13	0	2	4	2	1	39	3	10	4	40	3	0.45	-0.86	-0.52	1	1	0	0	0	0	0	0	0	0	8	5	19	85	141	7
2	12	0	2	4	2	2	39	4	10	4	40	4	0.07	0.14	0.48	1	1	1	1	0	0	1	1	0	0	11	8	22	124	149	5
1	12	0	2	4	2	2	53	3	10	4	39	3	-1.27	-0.86	1.48	1	1	0	2	0	0	0	1	1	0	8	0	10	145	172	7
2	13	0	2	4	4	1	41	3	9	4	39	3	-0.59	1.14	-0.52	1	1	2	0	1	1	0	0	0	0	40	23	18	90	131	7
1	10	0	2	4	2	1	40	3	10	4	39	3	0.21	0.14	1.48	1	1	1	2	1	0	0	1	1	0	32	0	15	124	156	7
2	11	0	2	4	2	2	39	4	9	3	39	4	-0.07	0.14	-0.52	1	1	1	0	1	0	0	0	0	0	24	10	21	93	133	7
2	9	0	2	4	3	1	32	3	10	3	39	3	-0.41	-0.86	0.48	1	1	0	1	0	0	0	1	0	0	9	4	14	108	145	5
1	11	0	2	4	2	2	49	3	10	3	38	3	-1.27	-0.86	1.48	1	1	0	2	0	0	0	1	1	0	11	7	15	116	161	7
1	11	0	2	4	2	2	35	3	10	3	38	3	-0.41	-0.86	0.48	1	1	0	1	0	0	0	0	1	0	8	6	17	101	159	7
2	14	0	2	4	2	1	35	3	10	3	38	3	0.07	0.14	0.48	1	1	1	1	0	0	1	1	0	0	8	0	26	145	47	3
1	14	0	2	4	2	1	34	3	10	3	38	3	-1.11	2.14	-0.52	1	1	3	0	1	1	1	0	0	0	22	48	25	87	116	7
2	13	0	2	4	2	1	40	3	10	3	38	3	0.07	0.14	0.48	1	1	1	1	0	0	1	0	1	0	12	3	33	88	163	7
1	10	0	2	4	2	1	38	3	10	3	38	3	0.45	-0.86	-0.52	1	1	0	0	0	0	0	0	0	0	8	5	9	82	129	7
1	11	0	2	4	2	1	36	3	10	3	38	3	0.45	-0.86	-0.52	1	1	0	0	0	0	0	0	0	0	12	11	20	104	135	7
1	13	0	2	4	2	1	36	3	10	3	38	3	0.45	-0.86	-0.52	1	1	0	0	0	0	0	0	0	0	13	5	19	80	143	7
1	13	0	2	4	2	1	33	4	6	3	38	4	0.45	-0.86	-0.52	1	1	0	0	0	0	0	0	0	0	8	2	20	68	121	7
2	13	0	2	4	2	1	38	3	9	3	37	3	-0.59	1.14	-0.52	1	1	2	0	1	1	0	0	0	0	26	38	15	102	132	7
1	12	0	2	4	2	1	37	3	10	3	37	3	-0.07	0.14	-0.52	1	1	1	0	1	0	0	0	0	0	19	6	15	85	134	6
2	14	0	1	4	2	1	33	3	10	3	37	3	-0.41	-0.86	0.48	1	1	0	1	0	0	0	1	0	0	12	1	20	110	144	7
2	13	0	1	4	2	1	32	3	10	3	37	3	-1.27	-0.86	1.48	1	1	0	2	0	0	0	1	1	0	9	0	18	115	171	7
2	11	0	1	4	2	2	36	3	10	3	36	3	-0.41	-0.86	0.48	1	1	0	1	0	0	0	1	0	0	12	6	16	129	147	7
1	11	0	1	4	2	1	36	5	10	3	36	5	-0.59	1.14	-0.52	1	1	2	0	1	1	0	0	0	0	21	35	10	99	140	7
1	11	0	1	4	2	1	35	3	9	3	36	3	0.45	-0.86	-0.52	1	1	0	0	0	0	0	0	0	0	6	11	16	76	132	7
2	11	0	1	4	1	1	35	3	10	3	36	2	0.45	-0.86	-0.52	1	1	0	0	0	0	0	0	0	0	11	14	18	52	113	7
1	11	0	1	4	2	1	34	2	8	3	36	2	0.21	0.14	1.48	1	1	1	2	1	0	0	1	1	0	20	2	13	112	154	6
1	9	0	1	4	2	1	31	3	10	3	36	3	0.45	-0.86	-0.52	1	1	0	0	0	0	0	0	0	0	15	12	19	80	150	7
1	8	0	1	4	2	1	35	3	10	3	35	3	-1.27	-0.86	1.48	1	1	0	2	0	0	0	1	1	0	9	10	16	107	152	7
2	11	0	1	4	2	1	34	2	6	3	35	2	-1.27	-0.86	1.48	1	1	0	2	0	0	0	1	1	0	12	14	19	111	156	6
2	10	0	1	4	2	1	34	3	10	3	35	3	-0.59	1.14	-0.52	1	1	2	0	0	1	1	0	0	0	16	19	25	91	138	5
2	10	0	3	4	2	1	34	3	10	3	35	3	-0.59	1.14	-0.52	1	1	2	0	0	1	1	0	0	0	16	19	25	91	138	5
1	8	0	3	4	2	1	33	2	10	3	35	2	0.07	0.14	0.48	1	1	1	1	0	1	0	0	1	0	12	18	14	80	152	7
1	10	0	3	4	2	1	33	3	10	3	35	3	-1.27	-0.86	1.48	1	1	0	2	0	0	0	1	1	0	8	5	14	114	163	7
2	11	0	3	4	3	2	33	5	10	3	35	4	-0.59	1.14	-0.52	1	1	2	0	0	1	1	0	0	0	16	41	24	88	113	7
2	11	0	3	4	3	2	33	5	10	3	35	4	-0.59	1.14	-0.52	1	1	2	0	0	1	1	0	0	0	16	41	24	88	113	7
2	11	0	3	4	2	1	32	4	10	3	35	4	0.07	0.14	0.48	1	1	1	1	1	0	0	1	0	0	26	0	15	125	149	7
2	13	0	3	4	2	1	36	5	10	3	34	5	0.07	0.14	0.48	1	1	1	1	0	0	1	1	0	0	11	0	25	132	150	6
1	11	0	4	4	1	1	35	2	10	3	34	3	0.07	0.14	0.48	1	1	1	1	0	0	1	1	0	0	8	0	26	132	132	7
2	11	0	3	4	2	2	35	3	10	3	34	3	0.21	0.14	1.48	1	1	1	2	1	0	0	1	1	0	32	0	16	124	154	7
2	11	0	3	4	2	2	35	3	10	3	34	3	-0.07	0.14	-0.52	1	1	1	0	0	0	1	0	0	0	6	3	25	95	144	7
1	11	0	2	4	2	1	34	3	10	3	34	3	-0.41	-0.86	0.48	1	1	0	1	0	0	0	1	0	0	11	4	20	112	138	6
1	10	0	3	4	2	1	33	3	4	3	34	3	-0.07	0.14	-0.52	1	1	1	0	0	1	0	0	0	0	12	17	16	64	115	5
2	11	0	3	4	2	2	33	2	10	3	34	2	0.45	-0.86	-0.52	1	1	0	0	0	0	0	0	0	0	9	11	20	78	121	6
1	11	0	2	4	2	1	33	3	10	3	34	3	0.45	-0.86	-0.52	1	1	0	0	0	0	0	0	0	0	9	0	11	87	57	7
1	11	0	3	4	2	1	31	2	10	3	34	2	-0.41	-0.86	0.48	1	1	0	1	0	0	0	1	0	0	8	6	20	125	141	7
2	8	0	3	4	2	1	30	5	10	3	34	5	0.45	-0.86	-0.52	1	1	0	0	0	0	0	0	0	0	15	5	18	84	143	7
1	8	0	3	4	1	1	33	4	10	3	33	4	0.45	-0.86	-0.52	1	1	0	0	0	0	0	0	0	0	8	7	14	101	134	7
2	9	0	3	4	2	1	33	4	10	3	33	4	-1.27	-0.86	1.48	1	1	0	2	0	0	0	1	1	0	11	8	21	110	163	7
2	9	0	4	4	2	2	32	3	8	3	33	3	0.45	-0.86	-0.52	1	1	0	0	0	0	0	0	0	0	11	11	12	78	120	7
1	10	0	3	4	2	1	31	3	10	3	33	3	-0.07	0.14	-0.52	1	1	1	0	0	1	0	0	0	0	11	17	17	65	129	7
2	13	0	3	4	2	1	33	4	10	3	32	4	0.21	0.14	1.48	1	1	1	2	0	0	1	1	1	0	8	0	28	116	165	7
1	8	0	3	4	2	1	30	3	10	3	32	3	-0.59	1.14	-0.52	1	1	2	0	1	0	1	0	0	0	18	13	22	87	145	7
2	10	0	3	4	5	1	33	3	10	3	30	1	-1.27	-0.86	1.48	1	1	0	2	0	0	0	1	1	0	9	4	21	107	166	7
1	11	0	2	4	2	2	48	3	7	3	51	4	0.21	0.14	1.48	1	2	1	2	0	0	1	1	1	0	12	8	23	111	160	7
2	14	0	3	4	2	2	45	2	5	3	48	2	-0.59	1.14	-0.52	1	2	2	0	0	1	1	0	0	0	16	21	27	80	126	7
2	14	0	2	4	2	1	41	3	10	3	47	3	0.21	0.14	1.48	1	2	1	2	1	0	0	1	1	0	25	8	18	118	155	7
2	9	0	2	4	2	2	48	4	8	3	46	4	0.45	-0.86	-0.52	1	2	0	0	0	0	0	0	0	0	5	5	20	74	139	7
1	11	0	2	4	2	1	41	3	10	3	44	4	-1.27	-0.86	1.48	1	2	0	2	0	0	0	1	1	0	8	2	12	126	164	7
2	12	0	3	4	2	2	41	3	10	3	42	3	-0.59	1.14	-0.52	1	2	2	0	1	1	0	0	0	0	27	20	20	104	130	7
1	14	0	2	4	2	1	35	3	7	3	42	3	0.07	0.14	0.48	1	2	1	1	1	0	0	1	0	0	24	0	13	137	150	7
2	10	0	2	4	2	2	42	4	10	3	41	3	-1.27	-0.86	1.48	1	2	0	2	0	0	0	1	1	0	16	0	19	124	153	7
1	12	0	4	4	2	2	50	3	10	3	40	3	-1.27	-0.86	1.48	1	2	0	2	0	0	0	1	1	0	11	6	15	118	160	7
1	11	0	2	4	2	1	33	3	9	3	39	3	0.45	-0.86	-0.52	1	2	0	0	0	0	0	0	0	0	13	15	18	81	123	7
1	10	0	2	4	2	2	38	3	10	3	38	3	-0.07	0.14	-0.52	1	2	1	0	0	0	1	0	0	0	12	8	27	76	134	5
2	12	0	3	4	2	1	36	3	9	3	37	3	-1.27	-0.86	1.48	1	2	0	2	0	0	0	1	1	0	16	10	12	141	163	7
1	11	0	2	4	3	2	35	4	6	3	37	1	-1.27	-0.86	1.48	1	2	0	2	0	0	0	1	1	0	13	5	14	107	153	7
2	9	0	2	4	2	1	32	3	8	3	36	3	-0.07	0.14	-0.52	1	2	1	0	1	0	0	0	0	0	18	14	18	66	129	5
1	12	0	2	4	2	1	36	4	10	3	35	3	0.45	-0.86	-0.52	1	2	0	0	0	0	0	0	0	0	11	4	21	85	139	7
2	9	0	2	4	3	1	34	3	7	3	34	1	-0.07	0.14	-0.52	1	2	1	0	0	1	0	0	0	0	16	27	16	86	123	7
1	11	0	2	4	2	2	33	3	10	3	34	3	-0.59	1.14	-0.52	1	2	2	0	0	1	1	0	0	0	17	17	27	81	121	5
1	8	0	1	4	2	1	31	3	10	3	34	3	-1.27	-0.86	1.48	1	2	0	2	0	0	0	1	1	0	9	4	20	107	151	6
1	8	0	2	4	2	1	31	3	10	3	34	3	-1.27	-0.86	1.48	1	2	0	2	0	0	0	1	1	0	9	4	20	107	151	6
2	10	0	1	4	2	1	30	3	10	3	33	3	-1.11	2.14	-0.52	1	2	3	0	1	1	1	0	0	0	20	27	24	85	127	3
2	10	0	2	4	2	1	30	3	10	3	33	3	-1.11	2.14	-0.52	1	2	3	0	1	1	1	0	0	0	20	27	24	85	127	3
1	8	0	1	4	2	1	31	4	10	3	30	4	-0.07	0.14	-0.52	1	2	1	0	0	1	0	0	0	0	11	19	17	95	144	7
2	13	0	2	4	2	2	49	3	9	3	50	3	-0.59	1.14	-0.52	1	3	2	0	1	1	0	0	0	0	24	25	18	90	126	7
2	12	0	2	4	2	2	45	2	5	3	48	2	-0.59	1.14	-0.52	1	3	2	0	0	1	1	0	0	0	8	48	25	58	115	4
1	11	0	2	4	2	2	44	2	10	3	45	3	-1.27	-0.86	1.48	1	3	0	2	0	0	0	1	1	0	14	5	20	118	161	7
2	10	0	2	4	2	2	39	3	10	3	43	3	-0.41	-0.86	0.48	1	3	0	1	0	0	0	0	1	0	12	5	12	88	154	7
1	11	0	2	4	2	2	45	4	10	3	42	4	0.21	0.14	1.48	1	3	1	2	1	0	0	1	1	0	20	0	13	114	162	6
1	10	0	2	4	1	3	42	3	8	3	42	2	-0.07	0.14	-0.52	1	3	1	0	0	1	0	0	0	0	13	17	21	69	130	7
1	11	0	2	4	2	2	42	4	8	3	42	4	-1.11	2.14	-0.52	1	3	3	0	1	1	1	0	0	0	24	48	25	58	115	5
2	12	0	2	4	1	1	39	3	10	3	42	4	1.69	1.14	1.48	1	3	2	2	1	0	1	1	1	0	32	0	36	116	157	6
1	11	0	2	4	2	1	38	3	10	3	42	3	0.45	-0.86	-0.52	1	3	0	0	0	0	0	0	0	0	8	8	13	73	107	7
1	13	0	2	4	2	1	40	3	8	3	40	3	0.45	-0.86	-0.52	1	3	0	0	0	0	0	0	0	0	17	3	11	88	136	7
1	10	0	2	4	2	1	35	2	8	3	39	2	-0.59	1.14	-0.52	1	3	2	0	1	1	0	0	0	0	24	34	17	83	132	7
2	10	0	2	4	2	2	36	3	10	3	37	3	-0.07	0.14	-0.52	1	3	1	0	0	0	1	0	0	0	16	9	24	78	148	7
1	10	0	2	4	1	1	35	4	10	3	37	4	-1.27	-0.86	1.48	1	3	0	2	0	0	0	1	1	0	14	10	19	107	153	7
2	12	0	2	4	2	1	27	3	10	3	37	3	-0.07	0.14	-0.52	1	3	1	0	0	0	1	0	0	0	11	16	30	58	101	7
2	12	0	2	4	2	1	34	2	7	3	36	2	-0.59	1.14	-0.52	1	3	2	0	0	1	1	0	0	0	8	39	30	58	97	7
1	10	0	2	4	3	1	34	3	10	3	36	2	0.07	0.14	0.48	1	3	1	1	0	0	1	1	0	0	10	12	26	133	136	7
1	9	0	2	4	5	2	33	4	5	3	35	2	-0.41	-0.86	0.48	1	3	0	1	0	0	0	0	1	0	13	7	20	103	151	7
1	8	0	2	4	2	2	32	3	10	3	35	3	-0.07	0.14	-0.52	1	3	1	0	0	1	0	0	0	0	10	20	13	95	144	7
1	8	0	2	4	2	2	32	4	10	3	33	4	-0.41	-0.86	0.48	1	3	0	1	0	0	0	1	0	0	9	3	15	133	144	7
1	13	0	2	4	4	1	36	2	10	3	32	3	1.03	2.14	0.48	1	3	3	1	1	1	1	1	0	0	23	34	26	105	83	5
2	8	0	2	4	2	1	33	3	8	3	32	4	0.45	-0.86	-0.52	1	3	0	0	0	0	0	0	0	0	10	9	15	81	147	7
1	8	0	2	4	2	1	31	3	10	3	32	3	-0.07	0.14	-0.52	1	3	1	0	0	1	0	0	0	0	13	21	15	87	144	7
1	11	0	2	4	2	1	30	3	10	3	32	3	-0.07	0.14	-0.52	1	3	1	0	0	0	1	0	0	0	8	4	25	85	111	7
2	11	0	2	4	3	1	30	3	10	3	32	3	-1.11	2.14	-0.52	1	3	3	0	1	1	1	0	0	0	25	38	23	80	96	4
2	11	0	2	4	3	1	30	3	10	3	32	3	-1.11	2.14	-0.52	1	3	3	0	1	1	1	0	0	0	25	38	23	80	96	4
2	8	0	3	4	2	1	30	5	8	3	30	5	0.45	-0.86	-0.52	1	3	0	0	0	0	0	0	0	0	11	13	15	80	128	7
1	8	0	2	4	2	1	25	3	7	3	25	3	-0.07	0.14	-0.52	1	3	1	0	0	1	0	0	0	0	13	25	12	85	147	6
2	14	0	2	4	1	2	49	2	10	3	51	3	0.07	0.14	0.48	1	4	1	1	1	0	0	0	1	0	19	12	21	103	151	4
2	12	0	2	4	2	2	42	3	9	3	47	3	0.45	-0.86	-0.52	1	4	0	0	0	0	0	0	0	0	10	1	15	65	130	7
1	14	0	2	4	2	2	46	3	8	3	45	3	-0.41	-0.86	0.48	1	4	0	1	0	0	0	0	1	0	13	15	21	93	162	7
2	13	0	3	4	2	1	38	4	9	3	41	4	-0.41	-0.86	0.48	1	4	0	1	0	0	0	0	1	0	16	4	16	91	151	6
1	12	0	2	4	2	1	39	3	9	3	39	3	-0.59	1.14	-0.52	1	4	2	0	0	1	1	0	0	0	8	17	22	87	116	5
2	11	0	3	4	2	1	34	3	9	3	36	3	0.45	-0.86	-0.52	1	4	0	0	0	0	0	0	0	0	13	13	17	71	144	5
1	11	0	2	4	2	1	38	4	10	3	35	4	-0.59	1.14	-0.52	1	4	2	0	1	0	1	0	0	0	21	0	50	29	139	7
1	11	0	2	4	2	1	38	4	10	3	35	4	-0.59	1.14	-0.52	1	4	2	0	1	0	1	0	0	0	21	0	50	29	139	7
1	8	0	3	4	3	1	32	5	10	3	33	3	0.45	-0.86	-0.52	1	4	0	0	0	0	0	0	0	0	10	16	14	94	147	7
1	8	0	2	4	2	2	31	2	9	3	33	4	0.07	0.14	0.48	1	4	1	1	0	1	0	1	0	0	12	29	15	106	137	7
2	9	0	2	4	2	2	34	3	10	3	32	3	-0.07	0.14	-0.52	1	4	1	0	0	1	0	0	0	0	15	17	12	77	128	7
2	8	0	4	4	2	3	31	3	10	3	32	3	-0.07	0.14	-0.52	1	4	1	0	0	0	1	0	0	0	9	3	22	102	146	7
1	10	0	2	4	2	2	30	3	8	3	32	3	-0.59	1.14	-0.52	1	4	2	0	1	1	0	0	0	0	18	33	19	89	106	5
1	9	0	2	4	3	1	30	3	8	3	31	3	-1.11	2.14	-0.52	1	4	3	0	1	1	1	0	0	0	28	21	24	75	129	4
1	8	0	4	4	2	1	29	4	6	3	31	4	-0.07	0.14	-0.52	1	4	1	0	0	1	0	0	0	0	12	33	21	93	135	4
2	8	0	2	4	2	2	28	3	10	3	30	3	-0.07	0.14	-0.52	1	4	1	0	0	0	1	0	0	0	10	16	36	84	145	7
1	8	0	2	4	2	1	29	3	10	3	29	3	-0.07	0.14	-0.52	1	4	1	0	0	1	0	0	0	0	10	20	19	93	148	7
1	8	0	3	4	2	1	26	3	10	3	27	3	0.45	-0.86	-0.52	1	4	0	0	0	0	0	0	0	0	9	9	21	102	146	7
1	11	0	2	4	2	2	56	3	5	3	48	3	3.17	2.14	1.48	1	5	3	2	1	1	1	1	1	0	19	23	40	118	160	4
2	11	0	2	4	2	2	49	3	10	3	53	3	-0.59	1.14	-0.52	1	5	2	0	1	1	0	0	0	0	18	17	13	74	140	7
1	13	0	2	4	2	2	40	4	10	3	44	4	-0.59	1.14	-0.52	1	5	2	0	0	1	1	0	0	0	13	18	28	78	145	5
2	13	0	3	4	2	2	45	3	10	3	43	3	-0.59	1.14	-0.52	1	5	2	0	1	0	1	0	0	0	26	4	29	102	148	5
2	12	0	2	4	2	2	40	3	10	3	42	3	-0.07	0.14	-0.52	1	5	1	0	0	0	1	0	0	0	9	1	25	58	118	7
2	12	0	2	4	2	2	40	3	10	3	42	3	-0.07	0.14	-0.52	1	5	1	0	0	0	1	0	0	0	9	1	25	58	118	7
2	13	0	3	4	2	3	33	3	10	3	42	3	-0.59	1.14	-0.52	1	5	2	0	0	1	1	0	0	0	15	20	36	91	144	7
1	15	0	4	4	3	1	43	3	10	3	41	3	-1.11	2.14	-0.52	1	5	3	0	1	1	1	0	0	0	20	18	40	91	149	5
1	10	0	3	4	2	2	32	3	10	3	38	3	-1.11	2.14	-0.52	1	5	3	0	1	1	1	0	0	0	21	41	26	77	116	4
1	10	0	3	4	2	2	32	3	10	3	38	3	-1.11	2.14	-0.52	1	5	3	0	1	1	1	0	0	0	21	41	26	77	116	4
1	11	0	3	4	3	1	31	5	8	3	38	4	-1.11	2.14	-0.52	1	5	3	0	1	1	1	0	0	0	20	40	22	74	80	5
1	11	0	3	4	3	1	31	5	8	3	38	4	-1.11	2.14	-0.52	1	5	3	0	1	1	1	0	0	0	20	40	22	74	80	5
2	11	0	3	4	1	1	35	3	9	3	37	3	-0.59	1.14	-0.52	1	5	2	0	0	1	1	0	0	0	10	18	22	91	120	7
1	13	0	3	4	2	1	35	3	10	3	36	3	-0.59	1.14	-0.52	1	5	2	0	0	1	1	0	0	0	10	18	40	101	124	4
2	8	0	3	4	2	1	34	4	10	3	35	4	-0.07	0.14	-0.52	1	5	1	0	0	0	1	0	0	0	7	11	25	53	125	6
1	11	0	3	4	3	1	32	3	10	3	32	3	0.55	1.14	0.48	1	5	2	1	1	1	0	1	0	0	24	66	17	106	134	7
2	12	0	1	4	2	2	30	2	10	3	32	2	-0.59	1.14	-0.52	1	5	2	0	1	1	0	0	0	0	17	22	19	98	145	6
2	8	0	3	4	4	1	28	4	10	3	27	3	0.45	-0.86	-0.52	1	5	0	0	0	0	0	0	0	0	9	6	18	94	143	6
1	10	0	3	4	2	1	43	4	10	3	42	4	-1.11	2.14	-0.52	1	6	3	0	1	1	1	0	0	0	19	18	25	99	136	3
2	10	0	3	4	2	1	36	3	8	3	35	3	0.55	1.14	0.48	1	6	2	1	1	0	1	1	0	0	22	9	22	112	138	7
1	10	0	2	4	2	1	47	2	10	3	46	2	-0.59	1.14	-0.52	1	7	2	0	1	0	1	0	0	0	18	15	26	82	126	3
1	8	0	1	4	2	1	29	3	10	3	33	3	-0.07	0.14	-0.52	1	7	1	0	1	0	0	0	0	0	18	9	19	77	134	6
1	8	0	1	4	2	1	29	3	10	3	33	3	-0.59	1.14	-0.52	1	7	2	0	1	1	0	0	0	0	18	35	19	77	134	4
2	8	0	1	4	2	1	31	3	8	3	32	3	-0.59	1.14	-0.52	1	7	2	0	1	0	1	0	0	0	31	16	36	91	141	7
2	11	0	3	4	2	2	34	3	9	3	35	3	-1.11	2.14	-0.52	1	8	3	0	1	1	1	0	0	0	20	38	26	100	140	7
1	11	0	3	4	5	1	32	3	7	3	30	2	-0.59	1.14	-0.52	1	8	2	0	1	1	0	0	0	0	22	35	13	80	95	1
1	11	0	4	4	5	1	32	3	7	3	30	2	-0.59	1.14	-0.52	1	8	2	0	1	1	0	0	0	0	22	35	13	80	95	1
2	12	0	3	4	2	1	37	3	10	3	41	3	1.03	2.14	0.48	1	9	3	1	1	1	1	1	0	0	17	20	28	122	132	6
1	13	0	2	4	2	1	34	3	5	3	35	3	-1.11	2.14	-0.52	1	9	3	0	1	1	1	0	0	0	19	17	50	87	118	6
2	12	0	2	4	3	3	32	3	10	3	35	3	-1.11	2.14	-0.52	1	9	3	0	1	1	1	0	0	0	19	17	50	29	102	7
2	12	0	2	4	3	3	32	3	10	3	35	3	-1.11	2.14	-0.52	1	9	3	0	1	1	1	0	0	0	19	28	50	29	102	7
1	11	0	2	4	2	1	31	3	10	3	32	3	-1.11	2.14	-0.52	1	9	3	0	1	1	1	0	0	0	19	46	23	81	96	3
1	11	0	2	4	2	1	31	3	10	3	32	3	-1.11	2.14	-0.52	1	9	3	0	1	1	1	0	0	0	19	46	23	81	96	7
1	11	1	2	1	2	3	51	3	10	3	53	4	0.07	0.14	0.48	1	0	1	1	0	1	0	0	1	0	17	28	21	81	154	7
2	9	1	2	1	2	3	46	2	10	3	50	2	0.45	-0.86	-0.52	1	0	0	0	0	0	0	0	0	0	8	4	19	97	148	7
2	11	1	2	3	2	1	32	3	10	3	42	1	0.45	-0.86	-0.52	1	0	0	0	0	0	0	0	0	0	5	6	14	81	100	7
1	15	1	2	3	3	1	37	3	10	3	39	3	-0.59	1.14	-0.52	1	0	2	0	1	1	0	0	0	0	21	48	13	89	139	7
2	12	1	2	3	5	2	36	2	10	3	38	2	-0.41	-0.86	0.48	1	0	0	1	0	0	0	1	0	0	16	5	16	108	144	7
2	12	1	2	2	3	2	34	3	10	3	37	2	0.07	0.14	0.48	1	0	1	1	1	0	0	0	1	0	24	8	18	91	160	7
2	11	1	2	1	4	1	32	3	10	3	37	3	-0.41	-0.86	0.48	1	0	0	1	0	0	0	0	1	0	8	6	15	75	152	6
2	14	1	2	1	2	1	28	3	10	3	34	3	0.45	-0.86	-0.52	1	0	0	0	0	0	0	0	0	0	15	12	13	97	149	7
2	9	1	2	3	3	2	33	4	10	3	32	1	-0.07	0.14	-0.52	1	0	1	0	0	0	1	0	0	0	15	1	25	71	119	7
1	10	1	2	1	3	1	31	3	10	3	32	1	0.45	-0.86	-0.52	1	0	0	0	0	0	0	0	0	0	12	8	13	93	142	7
1	10	1	2	3	3	1	31	3	10	3	30	2	-0.41	-0.86	0.48	1	0	0	1	0	0	0	1	0	0	13	12	16	115	150	7
1	11	1	2	1	3	1	38	4	10	3	58	4	-0.41	-0.86	0.48	1	1	0	1	0	0	0	1	0	0	11	6	15	124	141	7
1	13	1	2	1	2	2	49	5	8	3	49	5	-0.07	0.14	-0.52	1	1	1	0	0	1	0	0	0	0	8	20	15	70	140	7
2	12	1	2	2	4	2	42	2	2	3	49	3	-0.59	1.14	-0.52	1	1	2	0	0	1	1	0	0	0	17	35	23	78	110	6
2	10	1	2	1	2	2	49	3	7	3	48	3	-0.59	1.14	-0.52	1	1	2	0	0	1	1	0	0	0	17	32	26	88	121	4
2	10	1	2	1	2	2	49	3	7	3	48	3	-0.59	1.14	-0.52	1	1	2	0	0	1	1	0	0	0	17	32	26	88	121	4
1	14	1	2	2	2	2	46	3	8	3	47	3	0.45	-0.86	-0.52	1	1	0	0	0	0	0	0	0	0	11	5	16	77	125	7
2	12	1	2	1	2	1	46	3	10	3	47	2	-1.27	-0.86	1.48	1	1	0	2	0	0	0	1	1	0	11	3	14	105	151	7
2	13	1	2	1	2	2	45	3	10	3	47	3	-0.07	0.14	-0.52	1	1	1	0	1	0	0	0	0	0	29	1	15	104	148	5
1	10	1	2	1	2	2	46	1	0	3	46	2	0.45	-0.86	-0.52	1	1	0	0	0	0	0	0	0	0	13	10	13	88	123	6
1	15	1	2	1	2	2	47	2	10	3	45	3	0.45	-0.86	-0.52	1	1	0	0	0	0	0	0	0	0	8	1	18	80	124	6
2	13	1	2	1	1	1	44	3	10	3	45	3	0.45	-0.86	-0.52	1	1	0	0	0	0	0	0	0	0	9	8	16	58	134	7
2	9	1	2	1	2	2	42	3	0	3	45	3	-0.07	0.14	-0.52	1	1	1	0	1	0	0	0	0	0	24	11	19	64	137	4
1	8	1	2	1	2	2	43	3	10	3	42	3	0.45	-0.86	-0.52	1	1	0	0	0	0	0	0	0	0	6	0	10	78	137	7
2	11	1	2	1	2	3	41	3	10	3	42	3	0.45	-0.86	-0.52	1	1	0	0	0	0	0	0	0	0	6	7	14	95	144	7
1	13	1	2	2	1	1	35	1	10	3	42	2	0.07	0.14	0.48	1	1	1	1	1	0	0	1	0	0	22	6	16	106	144	5
1	11	1	2	1	2	1	39	4	10	3	41	4	-0.41	-0.86	0.48	1	1	0	1	0	0	0	1	0	0	16	4	11	109	54	7
1	11	1	2	3	3	3	37	2	10	3	41	2	-0.07	0.14	-0.52	1	1	1	0	0	0	1	0	0	0	14	9	24	49	116	7
1	11	1	2	1	2	2	42	3	10	3	40	3	0.07	0.14	0.48	1	1	1	1	1	0	0	1	0	0	20	0	17	119	146	7
1	11	1	2	1	2	2	39	3	9	3	40	3	-0.07	0.14	-0.52	1	1	1	0	0	0	1	0	0	0	9	10	30	49	132	7
2	11	1	2	1	2	1	40	2	10	3	39	2	0.45	-0.86	-0.52	1	1	0	0	0	0	0	0	0	0	8	6	12	70	116	7
1	11	1	2	1	2	1	39	3	10	3	39	3	0.45	-0.86	-0.52	1	1	0	0	0	0	0	0	0	0	8	11	14	72	135	7
1	10	1	2	3	3	2	38	3	8	3	39	1	0.07	0.14	0.48	1	1	1	1	0	0	1	1	0	0	10	13	30	115	140	6
1	14	1	2	1	2	2	38	3	9	3	39	3	-0.59	1.14	-0.52	1	1	2	0	0	1	1	0	0	0	15	33	30	58	127	7
1	13	1	2	1	1	1	36	3	5	3	39	4	-1.27	-0.86	1.48	1	1	0	2	0	0	0	1	1	0	11	1	12	109	155	7
1	12	1	2	1	2	1	36	3	7	3	39	3	0.45	-0.86	-0.52	1	1	0	0	0	0	0	0	0	0	12	8	19	87	125	7
2	13	1	2	2	3	1	36	3	8	3	39	2	-0.41	-0.86	0.48	1	1	0	1	0	0	0	0	1	0	12	8	14	74	152	7
2	8	1	2	1	2	2	35	2	10	3	39	2	-0.07	0.14	-0.52	1	1	1	0	0	0	1	0	0	0	9	2	25	101	144	7
1	13	1	2	1	2	1	45	3	10	3	38	3	0.45	-0.86	-0.52	1	1	0	0	0	0	0	0	0	0	8	9	15	74	72	7
2	12	1	2	1	3	2	35	1	5	3	38	3	-0.07	0.14	-0.52	1	1	1	0	1	0	0	0	0	0	20	6	17	60	137	7
1	13	1	2	1	2	2	35	3	10	3	38	3	0.07	0.14	0.48	1	1	1	1	0	1	0	1	0	0	13	19	19	111	131	7
2	13	1	2	1	2	1	38	3	10	3	38	3	-0.07	0.14	-0.52	1	1	1	0	1	0	0	0	0	0	20	8	19	76	131	7
1	8	1	2	1	3	1	36	3	2	3	38	1	0.45	-0.86	-0.52	1	1	0	0	0	0	0	0	0	0	11	16	12	97	92	6
2	10	1	2	1	2	2	36	3	8	3	38	3	-0.41	-0.86	0.48	1	1	0	1	0	0	0	1	0	0	17	6	21	132	138	6
1	11	1	2	1	3	1	36	3	10	3	38	2	-0.41	-0.86	0.48	1	1	0	1	0	0	0	0	1	0	8	2	17	98	159	7
2	11	1	2	1	4	2	36	4	10	3	38	4	-1.27	-0.86	1.48	1	1	0	2	0	0	0	1	1	0	14	11	13	116	158	7
2	10	1	2	3	4	3	33	3	10	3	38	1	0.45	-0.86	-0.52	1	1	0	0	0	0	0	0	0	0	10	6	15	97	140	6
2	10	1	4	1	2	1	32	3	5	3	38	3	0.45	-0.86	-0.52	1	1	0	0	0	0	0	0	0	0	9	4	21	89	149	6
2	11	1	2	3	4	3	39	3	10	3	37	2	-1.11	2.14	-0.52	1	1	3	0	1	1	1	0	0	0	28	41	27	79	101	7
2	11	1	2	3	4	3	39	3	10	3	37	2	-1.11	2.14	-0.52	1	1	3	0	1	1	1	0	0	0	28	41	27	79	101	7
1	11	1	4	1	2	1	37	2	9	3	37	2	1.69	1.14	1.48	1	1	2	2	1	0	1	1	1	0	24	9	22	111	154	7
2	11	1	2	1	2	2	37	3	10	3	37	3	0.21	0.14	1.48	1	1	1	2	1	0	0	1	1	0	32	0	16	121	155	7
2	13	1	2	1	2	1	37	3	10	3	37	3	0.07	0.14	0.48	1	1	1	1	1	0	0	0	0	1	20	13	19	90	142	7
2	11	1	2	3	5	1	35	2	10	3	37	2	-0.07	0.14	-0.52	1	1	1	0	1	0	0	0	0	0	32	4	15	104	132	5
2	11	1	2	3	5	1	35	2	10	3	37	2	-0.07	0.14	-0.52	1	1	1	0	1	0	0	0	0	0	32	4	15	104	132	5
2	13	1	3	1	2	1	34	3	10	3	37	3	0.45	-0.86	-0.52	1	1	0	0	0	0	0	0	0	0	16	13	15	95	146	7
2	8	1	3	1	4	2	33	2	10	3	37	2	-1.27	-0.86	1.48	1	1	0	2	0	0	0	1	1	0	12	5	18	110	160	7
1	11	1	3	3	3	1	32	4	10	3	37	4	3.17	2.14	1.48	1	1	3	2	1	1	1	1	1	0	24	68	34	129	151	7
1	14	1	2	3	3	1	37	3	5	3	36	3	-1.11	2.14	-0.52	1	1	3	0	1	1	1	0	0	0	25	34	23	86	130	7
2	10	1	2	3	3	1	35	3	8	3	36	3	-0.41	-0.86	0.48	1	1	0	1	0	0	0	1	0	0	5	5	21	108	121	6
1	12	1	2	1	2	1	33	3	10	3	36	3	1.69	1.14	1.48	1	1	2	2	1	1	0	1	0	1	19	33	17	105	126	7
2	11	1	2	3	3	1	31	5	8	3	36	3	-0.07	0.14	-0.52	1	1	1	0	0	1	0	0	0	0	9	21	17	66	121	5
2	9	1	2	3	3	3	30	1	8	3	36	2	0.45	-0.86	-0.52	1	1	0	0	0	0	0	0	0	0	5	0	15	88	107	6
2	11	1	2	3	3	1	34	2	10	3	35	2	-0.07	0.14	-0.52	1	1	1	0	0	0	1	0	0	0	5	0	25	103	141	7
1	10	1	2	1	2	1	32	5	10	3	35	5	-1.27	-0.86	1.48	1	1	0	2	0	0	0	1	1	0	11	5	18	108	160	7
1	13	1	2	1	3	1	35	1	10	3	34	3	0.45	-0.86	-0.52	1	1	0	0	0	0	0	0	0	0	17	15	17	103	126	7
1	11	1	3	3	3	1	34	3	10	3	34	2	0.45	-0.86	-0.52	1	1	0	0	0	0	0	0	0	0	9	16	14	64	135	7
2	11	1	3	1	2	2	33	3	10	3	34	3	0.45	-0.86	-0.52	1	1	0	0	0	0	0	0	0	0	6	8	12	84	140	7
2	8	1	2	2	1	2	33	4	10	3	34	5	0.55	1.14	0.48	1	1	2	1	0	1	1	1	0	0	12	21	23	109	147	6
2	11	1	2	3	4	1	32	3	10	3	34	2	-0.07	0.14	-0.52	1	1	1	0	1	0	0	0	0	0	20	5	15	71	144	7
2	10	1	2	1	2	2	32	2	10	3	33	2	0.55	1.14	0.48	1	1	2	1	1	1	0	1	0	0	21	18	19	120	150	4
2	11	1	2	3	3	1	30	2	10	3	33	2	-0.41	-0.86	0.48	1	1	0	1	0	0	0	1	0	0	16	4	14	113	136	7
2	11	1	2	3	3	1	30	2	10	3	33	2	-0.41	-0.86	0.48	1	1	0	1	0	0	0	1	0	0	16	4	14	113	136	7
2	11	1	3	1	2	1	33	3	10	3	32	3	-1.27	-0.86	1.48	1	1	0	2	0	0	0	1	1	0	12	4	16	132	153	7
2	11	1	2	2	3	2	30	3	10	3	32	3	0.45	-0.86	-0.52	1	1	0	0	0	0	0	0	0	0	16	12	21	64	129	7
1	10	1	2	1	2	1	31	2	10	3	31	2	-0.59	1.14	-0.52	1	1	2	0	1	1	0	0	0	0	28	21	19	82	132	6
1	10	1	2	1	2	1	31	2	10	3	31	2	-0.59	1.14	-0.52	1	1	2	0	1	1	0	0	0	0	28	21	19	82	132	6
2	11	1	2	1	2	2	31	2	10	3	31	3	-0.07	0.14	-0.52	1	1	1	0	1	0	0	0	0	0	38	12	18	101	139	7
2	11	1	2	1	2	2	31	2	10	3	31	3	-0.07	0.14	-0.52	1	1	1	0	1	0	0	0	0	0	38	12	18	101	139	7
2	8	1	2	3	2	1	31	4	10	3	29	4	-0.41	-0.86	0.48	1	1	0	1	0	0	0	1	0	0	13	6	13	105	138	7
1	10	1	3	3	2	1	31	3	10	3	28	3	-0.41	-0.86	0.48	1	1	0	1	0	0	0	0	1	0	16	16	15	87	155	7
1	10	1	3	3	2	1	31	3	10	3	28	3	-0.41	-0.86	0.48	1	1	0	1	0	0	0	0	1	0	16	10	15	87	155	7
1	8	1	2	3	3	1	28	3	8	3	27	2	0.45	-0.86	-0.52	1	1	0	0	0	0	0	0	0	0	10	12	13	93	145	7
1	8	1	2	1	2	4	49	2	8	3	51	2	0.45	-0.86	-0.52	1	2	0	0	0	0	0	0	0	0	8	5	13	67	138	7
1	10	1	2	1	1	2	49	4	6	3	50	2	-0.07	0.14	-0.52	1	2	1	0	0	1	1	0	0	0	14	17	22	75	141	7
1	11	1	4	2	2	2	48	2	8	3	50	2	0.45	-0.86	-0.52	1	2	0	0	0	0	0	0	0	0	14	9	20	40	122	7
1	14	1	4	3	3	2	43	3	10	3	49	2	-0.07	0.14	-0.52	1	2	1	0	0	1	0	0	0	0	16	21	21	84	135	7
2	11	1	3	1	2	1	38	2	10	3	47	4	-1.27	-0.86	1.48	1	2	0	2	0	0	0	1	1	0	9	9	19	112	163	7
1	10	1	3	1	2	2	45	3	8	3	46	3	-0.41	-0.86	0.48	1	2	0	1	0	0	0	0	1	0	16	10	21	104	171	7
2	12	1	3	3	3	3	35	3	10	3	46	3	-0.59	1.14	-0.52	1	2	2	0	0	1	1	0	0	0	16	26	29	83	108	4
2	12	1	3	3	3	3	35	3	10	3	46	3	-0.59	1.14	-0.52	1	2	2	0	0	1	1	0	0	0	16	26	29	83	108	4
2	11	1	3	3	3	2	41	1	8	3	43	1	0.45	-0.86	-0.52	1	2	0	0	0	0	0	0	0	0	6	2	20	55	135	7
1	13	1	4	3	3	2	46	2	6	3	42	3	-0.41	-0.86	0.48	1	2	0	1	0	0	0	0	1	0	10	8	15	92	157	7
1	10	1	2	2	1	2	38	3	8	3	40	4	-1.27	-0.86	1.48	1	2	0	2	0	0	0	1	1	0	12	7	18	106	159	7
2	13	1	2	3	3	2	37	2	1	3	38	2	-0.07	0.14	-0.52	1	2	1	0	0	0	1	0	0	0	12	4	26	90	145	7
2	12	1	2	1	2	2	36	3	9	3	38	3	-0.59	1.14	-0.52	1	2	2	0	1	1	0	0	0	0	18	25	13	76	125	7
1	12	1	4	3	3	1	32	3	5	3	37	2	-0.59	1.14	-0.52	1	2	2	0	1	1	0	0	0	0	25	33	13	86	133	7
2	11	1	4	1	2	2	38	3	10	3	36	3	0.45	-0.86	-0.52	1	2	0	0	0	0	0	0	0	0	11	14	12	72	125	5
1	11	1	4	1	2	1	33	3	8	3	36	3	0.45	-0.86	-0.52	1	2	0	0	0	0	0	0	0	0	8	14	18	92	135	7
1	8	1	2	1	2	1	35	4	10	3	35	4	-0.41	-0.86	0.48	1	2	0	1	0	0	0	1	0	0	17	11	12	107	146	7
2	10	1	2	1	2	2	30	3	10	3	35	3	0.55	1.14	0.48	1	2	2	1	1	0	1	1	0	0	36	13	35	106	52	7
2	10	1	2	1	2	2	30	3	10	3	35	3	0.55	1.14	0.48	1	2	2	1	1	0	1	1	0	0	36	13	35	106	52	7
2	10	1	4	3	3	1	34	4	10	3	34	4	-1.11	2.14	-0.52	1	2	3	0	1	1	1	0	0	0	24	48	27	86	117	3
2	10	1	4	3	3	1	34	4	10	3	34	4	-1.11	2.14	-0.52	1	2	3	0	1	1	1	0	0	0	24	48	27	86	117	3
1	13	1	2	3	3	1	33	3	4	3	34	1	0.07	0.14	0.48	1	2	1	1	0	1	0	0	0	1	13	21	18	68	110	6
2	9	1	2	3	3	2	32	1	0	3	34	3	-0.59	1.14	-0.52	1	2	2	0	1	1	0	0	0	0	24	17	20	77	93	3
2	9	1	2	3	3	2	32	1	0	3	34	3	-0.59	1.14	-0.52	1	2	2	0	1	1	0	0	0	0	24	17	20	77	93	3
2	11	1	2	3	3	1	32	3	10	3	34	3	-0.07	0.14	-0.52	1	2	1	0	0	1	0	0	0	0	8	17	13	90	140	7
2	10	1	4	2	2	3	34	3	8	3	33	3	1.69	1.14	1.48	1	2	2	2	1	0	1	1	1	0	20	13	31	132	165	6
2	10	1	2	2	2	3	34	3	8	3	33	3	1.69	1.14	1.48	1	2	2	2	1	0	1	1	1	0	20	13	31	132	165	6
2	12	1	2	3	4	1	30	3	7	3	31	2	-0.59	1.14	-0.52	1	2	2	0	0	1	1	0	0	0	17	17	23	84	133	7
2	8	1	2	1	2	1	28	4	9	3	29	3	-0.41	-0.86	0.48	1	2	0	1	0	0	0	1	0	0	6	7	21	133	147	5
1	11	1	3	1	2	2	49	3	8	3	52	3	-1.27	-0.86	1.48	1	3	0	2	0	0	0	1	1	0	15	7	14	108	157	7
1	14	1	3	1	2	1	46	3	8	3	50	3	3.17	2.14	1.48	1	3	3	2	1	1	1	1	1	0	19	20	23	114	155	6
2	14	1	3	1	2	2	49	3	5	3	48	3	1.03	2.14	0.48	1	3	3	1	1	1	1	0	1	0	28	20	25	103	151	5
1	12	1	2	1	2	1	43	3	7	3	46	3	-0.07	0.14	-0.52	1	3	1	0	0	0	1	0	0	0	13	9	26	84	133	7
1	15	1	2	3	3	2	45	2	9	3	45	2	-0.07	0.14	-0.52	1	3	1	0	1	0	0	0	0	0	21	10	13	89	146	7
2	10	1	2	1	2	1	44	2	10	3	45	2	-0.41	-0.86	0.48	1	3	0	1	0	0	0	0	1	0	13	3	19	96	158	7
1	11	1	2	1	3	1	38	3	5	3	45	1	-0.07	0.14	-0.52	1	3	1	0	0	1	0	0	0	0	14	17	18	84	138	4
2	12	1	2	2	2	2	48	2	0	3	44	2	-0.59	1.14	-0.52	1	3	2	0	0	1	1	0	0	0	9	27	23	82	144	5
2	8	1	2	2	2	2	44	4	8	3	44	4	0.21	0.14	1.48	1	3	1	2	0	0	1	1	1	0	16	8	23	107	152	7
2	8	1	2	2	2	2	44	4	8	3	44	4	0.21	0.14	1.48	1	3	1	2	0	0	1	1	1	0	16	8	23	107	152	7
1	12	1	4	1	4	1	33	3	5	3	42	1	-0.07	0.14	-0.52	1	3	1	0	0	1	0	0	0	0	15	18	17	97	137	3
2	10	1	4	1	3	1	30	2	0	3	40	2	-0.41	-0.86	0.48	1	3	0	1	0	0	0	1	0	0	8	10	18	123	122	7
2	12	1	4	1	2	2	40	3	9	3	39	3	-0.59	1.14	-0.52	1	3	2	0	1	1	0	0	0	0	25	36	16	86	126	6
1	11	1	4	3	3	1	35	1	9	3	38	2	-0.07	0.14	-0.52	1	3	1	0	0	0	1	0	0	0	17	7	29	95	140	4
1	11	1	4	3	3	2	39	3	7	3	38	3	0.21	0.14	1.48	1	3	1	2	0	0	1	1	1	0	9	6	26	119	160	7
1	13	1	4	2	3	1	36	3	3	3	36	1	0.45	-0.86	-0.52	1	3	0	0	0	0	0	0	0	0	13	15	18	83	145	7
2	10	1	3	3	3	1	30	2	7	2	36	2	0.21	0.14	1.48	1	3	1	2	0	0	1	1	1	0	12	13	35	106	157	4
2	10	1	3	3	3	1	30	2	7	2	36	2	0.21	0.14	1.48	1	3	1	2	0	0	1	1	1	0	12	13	35	106	157	4
2	11	1	3	3	3	2	35	2	1	2	35	1	-0.07	0.14	-0.52	1	3	1	0	0	1	0	0	0	0	14	25	15	86	131	0
2	10	1	3	3	3	3	34	4	19	2	35	2	0.07	0.14	0.48	1	3	1	1	0	0	1	1	0	0	8	11	22	117	149	6
2	10	1	3	3	3	3	34	4	19	2	35	2	0.07	0.14	0.48	1	3	1	1	0	0	1	1	0	0	8	11	22	117	149	6
2	10	1	3	3	5	1	30	3	10	2	35	3	0.07	0.14	0.48	1	3	1	1	0	1	0	0	1	0	12	24	20	65	152	6
2	10	1	3	3	5	1	30	3	10	2	35	3	0.07	0.14	0.48	1	3	1	1	0	1	0	0	1	0	12	24	20	65	152	6
1	11	1	3	3	4	1	31	3	8	2	34	2	-0.07	0.14	-0.52	1	3	1	0	0	0	1	0	0	0	14	14	26	83	138	7
2	10	1	2	1	3	1	32	3	10	2	33	4	-1.11	2.14	-0.52	1	3	3	0	1	1	1	0	0	0	22	35	24	76	94	3
2	10	1	3	1	3	1	32	3	10	2	33	4	-1.11	2.14	-0.52	1	3	3	0	1	1	1	0	0	0	22	35	24	76	94	3
2	11	1	3	1	4	1	31	3	9	2	33	2	-0.41	-0.86	0.48	1	3	0	1	0	0	0	0	1	0	8	2	13	93	164	7
1	8	1	3	1	3	2	33	3	10	2	32	3	-0.07	0.14	-0.52	1	3	1	0	1	0	0	0	0	0	19	9	12	74	96	3
1	8	1	3	1	3	2	33	3	10	2	32	3	-0.07	0.14	-0.52	1	3	1	0	1	0	0	0	0	0	19	9	12	74	96	3
1	11	1	2	3	3	1	31	3	10	2	32	2	-0.07	0.14	-0.52	1	3	1	0	0	1	0	0	0	0	17	37	21	75	103	6
1	11	1	3	3	3	1	31	3	10	2	32	2	-0.07	0.14	-0.52	1	3	1	0	0	1	0	0	0	0	17	37	21	75	103	6
1	10	1	3	3	3	1	30	3	8	2	32	3	0.45	-0.86	-0.52	1	3	0	0	0	0	0	0	0	0	12	10	17	82	115	3
2	8	1	#NULL!	3	1	1	31	2	5	2	31	3	0.45	-0.86	-0.52	1	3	0	0	0	0	0	0	0	0	10	7	11	95	142	7
2	10	1	#NULL!	3	3	1	30	3	10	2	31	3	-1.11	2.14	-0.52	1	3	3	0	1	1	1	0	0	0	21	30	22	78	91	4
2	10	1	#NULL!	3	3	1	30	3	10	2	31	3	-1.11	2.14	-0.52	1	3	3	0	1	1	1	0	0	0	21	30	22	78	91	4
1	8	1	2	1	2	1	33	3	7	2	26	3	0.21	0.14	1.48	1	3	1	2	1	0	0	1	1	0	21	3	20	133	156	6
2	12	1	2	1	2	1	46	3	10	2	46	3	0.45	-0.86	-0.52	1	4	0	0	0	0	0	0	0	0	12	11	17	84	125	7
1	13	1	1	1	2	2	43	2	5	2	46	2	-1.11	2.14	-0.52	1	4	3	0	1	1	1	0	0	0	25	19	31	99	125	6
2	12	1	2	3	3	1	39	3	10	2	45	2	0.21	0.14	1.48	1	4	1	2	1	0	0	1	1	0	24	6	20	109	153	7
2	11	1	3	1	2	2	43	3	10	2	43	3	0.45	-0.86	-0.52	1	4	0	0	0	0	0	0	0	0	11	11	14	89	130	7
2	12	1	2	3	2	2	38	2	5	2	40	3	1.69	1.14	1.48	1	4	2	2	0	1	1	1	1	0	8	36	25	129	160	7
1	14	1	2	1	3	1	37	3	8	2	38	3	-0.41	-0.86	0.48	1	4	0	1	0	0	0	0	0	1	15	16	14	101	138	6
1	10	1	3	3	3	2	36	5	7	2	36	4	-0.41	-0.86	0.48	1	4	0	1	0	0	0	0	1	0	11	11	13	104	159	7
2	12	1	3	3	1	1	34	3	5	2	36	3	0.55	1.14	0.48	1	4	2	1	1	0	1	0	0	1	22	15	25	79	116	7
2	11	1	3	3	2	2	35	3	10	2	34	3	0.45	-0.86	-0.52	1	4	0	0	0	0	0	0	0	0	7	11	19	62	113	7
2	11	1	4	3	3	3	33	2	10	2	33	2	-0.07	0.14	-0.52	1	4	1	0	0	0	1	0	0	0	12	10	25	98	133	4
2	11	1	4	3	3	3	33	2	10	2	33	2	-0.07	0.14	-0.52	1	4	1	0	0	0	1	0	0	0	12	10	25	98	133	4
1	8	1	1	1	2	1	29	3	10	2	29	3	0.45	-0.86	-0.52	1	4	0	0	0	0	0	0	0	0	16	8	13	88	140	7
1	8	1	2	1	2	1	29	3	10	2	29	3	0.45	-0.86	-0.52	1	4	0	0	0	0	0	0	0	0	16	8	13	88	140	7
1	8	1	1	1	2	1	26	3	10	2	29	3	-0.59	1.14	-0.52	1	4	2	0	0	1	1	0	0	0	11	19	40	96	149	7
1	10	1	2	3	3	2	24	4	10	2	24	3	-0.07	0.14	-0.52	1	4	1	0	0	0	1	0	0	0	14	16	23	68	115	2
1	10	1	3	3	3	2	24	4	10	2	24	3	-0.07	0.14	-0.52	1	4	1	0	0	0	1	0	0	0	14	16	23	68	115	2
1	9	1	4	1	2	1	50	2	10	2	55	2	0.45	-0.86	-0.52	1	5	0	0	0	0	0	0	0	0	10	2	4	76	112	6
2	13	1	3	3	4	1	49	3	8	2	48	2	-0.59	1.14	-0.52	1	5	2	0	1	1	0	0	0	0	19	18	15	96	136	6
2	13	1	2	1	2	2	48	3	5	2	48	2	-1.11	2.14	-0.52	1	5	3	0	1	1	1	0	0	0	20	24	22	74	143	7
1	10	1	2	1	2	1	44	4	9	2	46	4	-0.59	1.14	-0.52	1	5	2	0	0	1	1	0	0	0	10	18	40	76	142	4
1	10	1	2	1	2	2	40	2	10	2	41	2	0.45	-0.86	-0.52	1	5	0	0	0	0	0	0	0	0	10	12	10	94	138	3
1	10	1	2	1	2	2	40	2	10	2	41	2	0.45	-0.86	-0.52	1	5	0	0	0	0	0	0	0	0	10	12	10	94	138	3
1	13	1	2	1	1	1	36	3	10	2	40	3	-0.07	0.14	-0.52	1	5	1	0	0	1	0	0	0	0	17	19	21	88	145	6
1	12	1	2	3	3	2	38	2	5	2	38	1	-1.11	2.14	-0.52	1	5	3	0	1	1	1	0	0	0	20	41	34	94	120	5
1	11	1	2	1	2	1	35	4	8	2	36	4	-0.59	1.14	-0.52	1	5	2	0	1	1	0	0	0	0	28	33	10	73	128	5
1	11	1	2	3	4	1	34	3	6	2	35	2	0.21	0.14	1.48	1	5	1	2	0	1	0	1	1	0	15	24	18	121	161	5
1	11	1	2	3	2	1	35	3	10	2	34	3	-0.59	1.14	-0.52	1	5	2	0	1	1	0	0	0	0	20	38	19	92	138	7
2	12	1	2	3	3	1	32	2	10	2	34	3	-0.07	0.14	-0.52	1	5	1	0	1	0	0	0	0	0	24	14	19	92	124	3
2	12	1	2	3	3	1	32	2	10	2	34	3	-0.07	0.14	-0.52	1	5	1	0	1	0	0	0	0	0	24	14	19	92	124	3
2	11	1	3	3	3	1	31	3	8	2	33	2	-0.07	0.14	-0.52	1	5	1	0	0	1	0	0	0	0	10	22	16	74	121	5
2	10	1	2	1	2	2	31	3	8	2	32	3	-0.59	1.14	-0.52	1	5	2	0	1	1	0	0	0	0	18	28	21	101	134	5
2	8	1	2	3	3	1	30	2	2	2	32	3	0.45	-0.86	-0.52	1	5	0	0	0	0	0	0	0	0	9	15	20	104	146	7
2	8	1	2	3	3	1	30	2	2	2	32	3	0.45	-0.86	-0.52	1	5	0	0	0	0	0	0	0	0	9	15	20	104	146	7
1	12	1	3	3	5	2	30	3	10	2	32	3	-1.11	2.14	-0.52	1	5	3	0	1	1	1	0	0	0	21	48	24	76	101	4
1	12	1	2	3	5	2	30	3	10	2	32	3	-1.11	2.14	-0.52	1	5	3	0	1	1	1	0	0	0	21	48	24	76	101	4
1	11	1	2	3	3	1	29	3	10	2	29	3	-1.11	2.14	-0.52	1	5	3	0	1	1	1	0	0	0	20	46	24	84	115	5
1	11	1	2	3	3	1	29	3	10	2	29	3	-1.11	2.14	-0.52	1	5	3	0	1	1	1	0	0	0	20	46	24	84	115	5
2	10	1	4	3	4	2	38	4	10	2	53	2	-1.11	2.14	-0.52	1	6	3	0	1	1	1	0	0	0	32	20	37	76	118	3
2	10	1	2	3	4	2	38	4	10	2	53	2	-1.11	2.14	-0.52	1	6	3	0	1	1	1	0	0	0	32	20	37	76	118	3
1	13	1	2	3	3	2	34	1	4	2	44	3	-0.07	0.14	-0.52	1	6	1	0	0	1	0	0	0	0	11	21	18	68	127	4
1	14	1	2	1	2	1	36	3	8	2	38	3	-0.59	1.14	-0.52	1	6	2	0	1	0	1	0	0	0	24	12	24	100	140	7
2	13	1	2	2	3	1	35	2	6	2	36	1	-1.11	2.14	-0.52	1	6	3	0	1	1	1	0	0	0	19	19	22	104	142	5
1	13	1	2	1	2	2	50	4	7	2	50	4	-0.59	1.14	-0.52	1	7	2	0	0	1	1	0	0	0	10	55	36	93	139	6
1	15	1	2	1	2	2	47	3	8	2	49	3	-0.07	0.14	-0.52	1	7	1	0	0	1	0	0	0	0	22	25	14	62	124	4
2	15	1	4	3	3	1	38	3	8	2	40	3	-0.59	1.14	-0.52	1	7	2	0	1	0	1	0	0	0	25	0	24	85	102	7
2	8	1	2	3	2	1	25	3	6	2	27	3	-0.59	1.14	-0.52	1	7	2	0	0	1	1	0	0	0	5	18	24	76	127	5
2	12	1	2	1	2	1	43	4	0	2	42	4	-1.11	2.14	-0.52	1	8	3	0	1	1	1	0	0	0	25	17	22	106	148	7
2	10	1	2	3	3	2	41	3	0	2	41	3	1.03	2.14	0.48	1	8	3	1	1	1	1	0	1	0	22	23	28	94	152	4
2	10	1	2	3	3	2	41	3	0	2	41	3	1.03	2.14	0.48	1	8	3	1	1	1	1	0	1	0	18	22	28	94	152	7
1	11	1	4	2	3	2	44	3	8	2	40	2	-1.11	2.14	-0.52	1	8	3	0	1	1	1	0	0	0	24	57	24	82	117	5
1	11	1	2	2	3	2	44	3	8	2	40	2	-1.11	2.14	-0.52	1	8	3	0	1	1	1	0	0	0	24	57	24	82	117	5
2	9	1	2	1	2	2	29	3	2	2	35	3	-1.11	2.14	-0.52	1	8	3	0	1	1	1	0	0	0	24	20	30	89	134	6
2	9	1	2	1	2	2	29	3	2	2	35	3	-1.11	2.14	-0.52	1	8	3	0	1	1	1	0	0	0	24	20	30	89	134	6
1	12	1	2	3	3	1	35	1	9	2	34	4	-0.59	1.14	-0.52	1	8	2	0	0	1	1	0	0	0	15	22	22	80	123	3
1	12	1	3	3	3	1	35	1	9	2	34	4	-0.59	1.14	-0.52	1	8	2	0	0	1	1	0	0	0	15	22	22	80	123	3
1	8	1	2	1	2	2	37	2	10	2	42	2	-1.11	2.14	-0.52	1	9	3	0	1	1	1	0	0	0	22	50	28	56	104	2
1	8	1	2	1	2	2	37	2	10	2	42	2	-1.11	2.14	-0.52	1	9	3	0	1	1	1	0	0	0	18	48	22	56	104	2
1	15	1	2	1	2	1	40	3	10	2	41	3	-0.59	1.14	-0.52	1	9	2	0	0	1	1	0	0	0	9	17	26	101	148	6
1	11	1	2	3	3	2	38	3	0	2	39	1	-1.11	2.14	-0.52	1	9	3	0	1	1	1	0	0	0	20	43	25	76	115	4
1	11	1	2	3	3	2	38	3	0	2	39	1	-1.11	2.14	-0.52	1	9	3	0	1	1	1	0	0	0	20	43	25	76	115	4
1	11	1	2	3	3	1	38	2	10	2	38	3	-0.59	1.14	-0.52	1	9	2	0	1	1	0	0	0	0	20	29	14	71	148	5
1	11	1	2	3	3	1	38	2	10	2	38	3	-0.59	1.14	-0.52	1	9	2	0	1	1	0	0	0	0	24	29	14	71	148	5
1	8	1	3	1	3	3	32	2	10	2	36	1	1.03	2.14	0.48	1	9	3	1	1	1	1	0	1	0	24	22	27	86	159	6
1	8	1	2	1	3	3	32	2	10	2	36	1	1.03	2.14	0.48	1	9	3	1	1	1	1	0	1	0	17	20	27	86	159	6
1	11	1	2	2	3	1	33	3	10	2	35	2	-0.59	1.14	-0.52	1	9	2	0	0	1	1	0	0	0	15	42	30	43	98	5
1	11	1	4	2	3	1	33	3	10	2	35	2	-1.11	2.14	-0.52	1	9	3	0	1	1	1	0	0	0	18	20	30	43	98	5
1	10	1	2	3	3	1	36	3	10	2	34	2	-1.11	2.14	-0.52	1	9	3	0	1	1	1	0	0	0	23	20	28	60	101	6
1	10	1	3	3	3	1	36	3	10	1	34	2	-1.11	2.14	-0.52	1	9	3	0	1	1	1	0	0	0	18	19	26	60	101	6
1	11	1	2	3	3	2	29	3	7	1	34	3	-1.11	2.14	-0.52	1	9	3	0	1	1	1	0	0	0	29	50	24	82	111	3
1	11	1	2	3	3	2	29	3	7	1	34	3	-1.11	2.14	-0.52	1	9	3	0	1	1	1	0	0	0	29	50	24	82	111	3
2	9	1	2	2	3	1	26	1	10	1	31	2	-1.11	2.14	-0.52	1	9	3	0	1	1	1	0	0	0	18	17	23	33	57	5
2	9	1	4	2	3	1	26	1	10	1	31	2	-1.11	2.14	-0.52	1	9	3	0	1	1	1	0	0	0	18	18	25	33	57	5
